# Supplementary material for: Image-based phenotyping of cassava roots for diversity studies and carotenoids prediction
Source: PLoS One. 2022 Jan 31;17(1):e0263326. doi: 10.1371/journal.pone.0263326 (PMC8803208; doi:10.1371/journal.pone.0263326)
Supplement: S1 Table — (CSV) [file pone.0263326.s001.csv]

S1 Table. List of cassava genotypes and the total carotenoid content and colorimetric indices.
Genotype	Lightness	L*	a*	b*	Hue	Croma	TCC	Group
Aipim-Manteiga	174.85	78.20	-5.19	16.58	107.34	17.40	1.97	1
BGM-0063	182.30	81.32	-5.48	17.60	107.34	18.46	2.49	1
BGM-0120	168.44	77.30	-6.54	21.58	106.85	22.57	2.33	1
BGM-0134	164.17	73.77	-4.39	16.10	105.21	16.72	1.54	1
BGM-0188	167.34	77.20	-6.63	22.77	106.34	23.73	2.39	1
BGM-0212	162.29	74.05	-5.81	18.48	107.50	19.39	1.97	1
BGM-0239	173.20	80.07	-7.87	23.85	108.15	25.14	2.20	1
BGM-0248	180.04	80.25	-5.53	16.41	108.69	17.32	2.06	1
BGM-0252	175.26	78.40	-4.70	17.51	105.03	18.13	2.51	1
BGM-0267	179.16	80.71	-6.25	19.05	108.10	20.07	2.63	1
BGM-0282	169.48	77.22	-5.97	20.19	106.45	21.07	2.30	1
BGM-0285	176.45	78.42	-4.02	16.61	103.40	17.13	2.31	1
BGM-0314	172.41	77.21	-6.02	14.86	112.14	16.05	1.13	1
BGM-0327	165.90	77.36	-8.08	24.03	108.47	25.40	2.07	1
BGM-0330	183.14	81.40	-4.60	17.90	104.83	18.54	2.97	1
BGM-0364	168.30	77.43	-6.56	22.22	106.62	23.19	2.31	1
BGM-0380	173.34	79.35	-5.85	23.40	103.89	24.15	3.19	1
BGM-0408	161.69	73.70	-5.27	18.69	105.67	19.46	1.86	1
BGM-0468	167.01	75.92	-5.35	19.48	105.30	20.22	2.54	1
BGM-0472	165.52	75.67	-5.57	20.53	105.25	21.30	2.23	1
BGM-0678	169.64	78.55	-6.97	24.34	105.95	25.34	2.29	1
BGM-0679	170.69	76.49	-6.55	13.82	115.26	15.30	0.34	1
BGM-0685	175.82	79.09	-6.23	17.37	109.69	18.46	1.39	1
BGM-0694	161.72	72.08	-5.15	11.30	114.47	12.43	0.39	1
BGM-0699	172.26	78.49	-6.14	20.85	106.37	21.74	2.20	1
BGM-0780(B)	164.93	75.53	-5.96	20.33	106.27	21.20	2.23	1
BGM-0886	177.07	78.68	-5.14	14.92	109.78	15.85	0.95	1
BGM-0895	178.35	80.66	-5.08	21.87	103.15	22.47	3.37	1
BGM-0943	164.77	75.04	-6.97	16.87	112.31	18.26	0.48	1
BGM-0951	161.14	72.26	-5.39	12.87	112.63	13.98	0.33	1
BGM-0953	166.61	74.34	-5.70	12.23	114.89	13.51	0.32	1
BGM-0958	173.26	77.90	-6.73	15.58	112.97	17.00	0.56	1
BGM-0987	172.62	77.05	-5.44	14.66	110.16	15.66	0.30	1
BGM-0991	171.39	76.05	-5.85	11.52	116.90	12.93	0.42	1
BGM-0995	171.45	78.04	-5.22	21.64	103.61	22.27	3.42	1
BGM-1043	166.51	76.18	-6.38	19.92	107.84	20.93	1.83	1
BGM-1136	163.15	72.25	-4.85	9.72	116.47	10.87	0.37	1
BGM-1144	173.52	77.19	-5.77	13.17	113.61	14.40	0.38	1
BGM-1150	171.93	77.21	-4.66	17.91	104.54	18.54	2.00	1
BGM-1159	170.90	78.08	-6.64	20.61	107.88	21.66	1.98	1
BGM-1191	174.64	78.93	-5.33	20.11	104.75	20.84	2.85	1
BGM-1198	168.51	74.34	-4.53	10.65	113.06	11.61	0.49	1
BGM-1226	162.46	73.47	-5.50	16.05	108.94	16.98	1.62	1
BGM-1227	163.90	77.73	-9.52	26.62	109.69	28.29	2.05	1
BGM-1355	180.10	81.89	-5.73	23.54	103.74	24.23	4.84	1
BGM-1502	167.78	78.99	-8.85	26.60	108.22	28.06	2.39	1
BGM-1518	172.58	78.57	-6.09	20.89	106.27	21.78	2.20	1
BGM-1585	170.67	78.59	-6.74	23.28	106.02	24.25	2.74	1
BGM-1588	160.21	72.36	-5.12	15.54	108.29	16.37	1.45	1
BGM-1610	172.68	77.41	-4.35	18.12	103.27	18.67	3.25	1
BGM-1614	158.20	70.63	-4.86	11.27	113.32	12.30	0.34	1
BGM-1667	161.16	73.33	-5.37	17.92	106.67	18.73	1.62	1
BGM-1682	165.28	75.74	-5.91	20.78	106.03	21.62	2.57	1
BGM-1722	168.82	77.98	-7.57	22.26	108.42	23.54	2.26	1
BGM-1722(D)	175.04	78.55	-5.43	17.47	107.14	18.31	2.41	1
BGM-1732	159.79	74.84	-7.11	24.33	106.26	25.35	2.23	1
BGM-1737	170.08	76.73	-7.18	15.12	115.46	16.75	0.51	1
BGM-1743	164.66	78.14	-10.34	26.15	111.62	28.13	1.21	1
BGM-1747	168.05	76.08	-5.32	18.70	105.83	19.47	1.98	1
BGM-1762	172.88	77.60	-5.90	16.09	110.18	17.16	1.78	1
BGM-1766	172.21	78.70	-6.14	21.95	105.65	22.80	2.91	1
BGM-1784	166.60	76.73	-5.87	23.01	104.30	23.76	3.15	1
BGM-1794	175.56	80.27	-6.79	22.25	107.00	23.28	2.99	1
BGM-1818	170.48	77.34	-6.14	18.74	108.09	19.73	2.01	1
BGM-1835	163.88	73.18	-4.49	13.65	108.12	14.39	1.07	1
BGM-1866	171.34	76.55	-5.12	15.14	108.70	16.00	1.47	1
BGM-2063	168.62	76.10	-4.89	18.27	104.98	18.93	2.97	1
BGM-2127	150.30	71.03	-7.81	22.64	108.41	23.99	1.66	1
BRS-399	180.05	80.65	-4.94	19.35	104.50	20.03	3.14	1
Conquista-1	160.81	75.82	-8.62	24.79	108.96	26.29	2.42	1
CPAFRO-6	161.19	73.49	-6.31	17.03	110.25	18.18	1.40	1
CPAFRO43	167.92	76.13	-5.94	17.93	108.37	18.91	1.96	1
Eucalipto	177.31	78.75	-4.67	15.79	106.31	16.53	2.00	1
Folha-Fina	169.05	75.60	-4.98	14.99	108.34	15.83	1.50	1
GCP-95	169.42	77.52	-7.48	19.38	110.94	20.78	1.69	1
Pioneira	178.28	79.49	-5.48	16.08	108.90	17.01	1.63	1
Aciolina	181.70	80.89	-5.94	15.84	110.57	16.94	2.04	2
BGM-0065	189.40	83.25	-6.14	13.01	115.23	14.40	0.49	2
BGM-0162-B	182.34	79.79	-5.13	10.67	115.76	11.86	0.47	2
BGM-0201	179.35	81.48	-8.10	19.39	112.38	21.03	1.27	2
BGM-0257	182.31	81.89	-5.99	19.37	107.15	20.29	2.57	2
BGM-0507	179.36	80.15	-7.40	14.58	116.84	16.37	0.41	2
BGM-0760	188.24	84.36	-6.41	19.90	107.92	20.92	2.71	2
BGM-0879	191.19	84.87	-6.07	17.70	108.94	18.74	2.07	2
BGM-0889	202.25	87.98	-6.63	12.03	119.05	13.76	0.38	2
BGM-0912	179.53	81.08	-8.26	17.31	115.56	19.19	0.34	2
BGM-0974	188.12	83.73	-6.26	17.36	109.78	18.46	1.92	2
BGM-0983	184.74	84.51	-7.53	24.64	106.97	25.81	2.77	2
BGM-0998	181.19	82.42	-6.53	22.77	106.14	23.71	3.26	2
BGM-1034	177.98	78.40	-5.90	10.94	118.33	12.45	0.38	2
BGM-1141	181.91	86.37	-11.32	31.86	109.68	33.83	2.18	2
BGM-1152	189.77	84.88	-6.86	18.87	110.01	20.12	2.01	2
BGM-1162	187.35	83.66	-6.36	18.22	109.36	19.32	2.15	2
BGM-1213	189.22	86.58	-9.09	24.23	110.50	25.89	2.37	2
BGM-1436	177.24	82.57	-9.95	25.18	111.59	27.09	1.97	2
BGM-1498	179.65	81.86	-7.88	20.92	110.41	22.38	2.17	2
BGM-1569	186.54	82.76	-6.12	15.81	111.24	16.97	2.20	2
BGM-1679	189.06	88.30	-11.53	28.57	112.02	30.82	2.38	2
BGM-1690	187.68	85.70	-9.36	22.63	112.38	24.51	2.22	2
BGM-1706	189.03	87.62	-10.81	26.71	112.16	28.83	2.33	2
BGM-1764	178.62	80.66	-8.23	16.96	115.84	18.85	0.43	2
BGM-1969	194.52	86.12	-6.45	17.08	110.78	18.29	2.39	2
BGM-2047	175.62	81.27	-8.83	23.60	110.19	25.22	1.76	2
BRS-396	187.21	84.43	-5.98	22.54	105.13	23.37	3.96	2
CPAFRO-03	183.58	85.83	-10.67	27.85	110.98	29.82	2.17	2
CPAFRO-08	175.88	82.67	-10.20	27.40	110.44	29.24	2.36	2
GCP-128	182.56	83.09	-8.32	20.90	112.07	22.51	1.43	2
GCP-43	181.81	84.58	-10.14	26.12	111.27	28.04	2.14	2
Guela-de-Jacu	196.10	85.53	-6.22	11.88	117.67	13.43	0.47	2
Inajazinha	176.32	82.92	-10.21	27.74	110.20	29.57	1.99	2
BGM-0066	162.91	80.91	-10.95	38.82	105.64	40.35	4.25	3
BGM-0067	144.87	72.45	-8.00	36.46	102.32	37.34	4.80	3
BGM-0069	164.48	78.26	-7.87	29.99	103.65	31.09	4.01	3
BGM-0122	169.86	82.34	-10.30	35.15	106.30	36.64	3.95	3
BGM-0672	162.70	80.74	-11.64	37.68	107.18	39.45	4.12	3
BGM-0673	150.13	77.27	-11.34	43.02	104.77	44.50	6.46	3
BGM-0675	155.66	78.78	-11.30	40.93	105.41	42.47	6.12	3
BGM-0942	166.62	78.75	-7.96	28.50	104.62	29.67	3.42	3
BGM-0945	167.84	82.05	-10.36	36.83	105.62	38.29	5.84	3
BGM-0954	171.57	83.72	-11.05	36.85	106.63	38.50	5.41	3
BGM-0963	172.72	82.16	-8.39	32.42	104.55	33.50	5.56	3
BGM-0976	181.82	87.37	-11.50	35.94	107.83	37.75	5.85	3
BGM-1143	141.55	73.64	-10.58	42.55	103.91	43.86	6.67	3
BGM-1605	162.85	80.85	-11.56	38.04	106.90	39.77	4.02	3
BGM-1712	161.87	79.77	-8.57	38.83	102.18	39.80	8.83	3
BGM-1718	139.44	72.57	-10.12	42.03	103.39	43.24	7.02	3
BGM-1739	143.87	73.56	-11.13	38.32	106.22	39.92	4.47	3
BGM-1754	149.76	77.22	-12.01	42.52	105.79	44.19	2.63	3
BGM-1756	167.64	81.27	-11.87	32.25	110.22	34.37	2.46	3
BGM-1773	153.08	76.18	-10.55	35.73	106.47	37.27	3.69	3
BGM-1832	156.41	80.72	-12.24	45.68	105.01	47.30	6.67	3
BGM-1878	157.42	76.54	-8.31	33.30	103.79	34.34	3.98	3
BGM-2156	153.82	75.33	-10.19	31.76	107.77	33.36	2.35	3
CPAFRO-04	159.51	75.97	-7.20	29.37	103.38	30.28	5.96	3
CPAFRO-09	148.81	74.70	-10.77	36.01	106.64	37.59	4.03	3
GCP-09	168.76	80.47	-10.20	29.49	109.24	31.23	2.76	3
BGM-0019	135.13	76.41	-11.98	57.89	101.71	59.14	11.51	4
BGM-0060	148.72	81.54	-14.73	55.46	104.87	57.40	8.93	4
BGM-0061	127.23	75.46	-12.07	63.26	100.78	64.41	12.37	4
BGM-0579	143.12	80.07	-12.64	59.35	102.02	60.69	12.60	4
BGM-0597	121.32	71.51	-10.43	59.81	99.82	60.74	13.67	4
BGM-0949	137.60	76.25	-11.40	55.22	101.65	56.40	13.13	4
BGM-0968	118.86	70.12	-12.05	57.18	101.88	58.45	10.95	4
BGM-0971	134.94	75.79	-13.03	55.31	103.24	56.84	9.54	4
BGM-1137	131.22	76.47	-13.79	60.49	102.82	62.06	11.39	4
BGM-1304	128.64	72.14	-10.68	53.72	101.22	54.78	9.83	4
BGM-1700	131.92	73.49	-12.35	52.50	103.20	53.95	10.51	4
BGM-1701	138.53	74.78	-11.04	49.76	102.56	50.97	11.13	4
BGM-1702	140.51	77.29	-12.68	53.91	103.20	55.40	10.97	4
BGM-1704	143.51	76.38	-11.86	48.02	103.90	49.48	10.04	4
BGM-1705	132.83	73.35	-11.31	51.91	102.28	53.14	11.68	4
BGM-1708	155.04	84.26	-14.06	57.29	103.81	59.01	11.68	4
BGM-1709	144.59	80.22	-13.61	57.25	103.37	58.86	9.55	4
BGM-1710	148.66	79.02	-12.51	49.52	104.23	51.09	7.37	4
BGM-1725	122.22	70.87	-11.31	56.44	101.30	57.57	10.27	4
BGM-1745	136.70	75.17	-12.42	51.72	103.54	53.21	9.32	4
BGM-1780	135.45	78.25	-14.02	61.06	102.93	62.66	9.12	4
BGM-0027	161.90	75.10	-5.97	23.60	104.26	24.37	2.26	5
BGM-0049	149.72	69.97	-5.05	23.02	102.46	23.59	2.25	5
BGM-0054	157.66	72.66	-4.45	22.13	101.54	22.61	3.62	5
BGM-0058	164.92	76.45	-5.75	24.75	102.68	25.46	3.58	5
BGM-0062	159.66	72.28	-4.20	17.48	103.37	18.00	2.61	5
BGM-0123	162.19	73.01	-4.31	16.20	104.81	16.78	2.36	5
BGM-0131	142.90	70.60	-6.30	34.48	100.36	35.07	4.75	5
BGM-0132	138.00	67.86	-5.43	32.32	99.49	32.80	5.01	5
BGM-0145	149.75	68.47	-3.30	18.89	99.90	19.20	3.64	5
BGM-0204	153.36	72.15	-7.29	23.36	107.09	24.49	2.30	5
BGM-0269	153.47	73.36	-7.29	28.04	104.30	29.01	2.97	5
BGM-0368	162.67	72.70	-3.72	14.83	104.25	15.32	1.57	5
BGM-0470	155.18	71.40	-4.80	20.40	103.20	20.97	2.50	5
BGM-0659	164.58	75.33	-5.27	21.15	103.96	21.82	3.12	5
BGM-0661	153.14	70.35	-2.85	21.99	97.33	22.19	3.29	5
BGM-0677	157.82	73.94	-4.42	27.44	99.16	27.82	5.57	5
BGM-0728	162.09	75.25	-5.78	24.14	103.51	24.83	2.98	5
BGM-0733	147.12	69.68	-2.93	28.96	95.71	29.14	6.63	5
BGM-0815	150.64	68.89	-3.08	19.61	98.86	19.87	2.37	5
BGM-0870	161.67	73.16	-4.27	17.87	103.25	18.43	2.12	5
BGM-0872	164.38	72.89	-3.23	13.41	103.69	13.82	2.48	5
BGM-0884	167.72	74.63	-3.54	15.11	103.19	15.54	1.55	5
BGM-0901	151.82	69.72	-3.71	20.26	100.47	20.61	2.60	5
BGM-0902	164.27	75.42	-4.66	22.90	101.41	23.42	3.17	5
BGM-0909	157.16	72.37	-3.26	23.45	97.87	23.69	4.83	5
BGM-0914	168.47	76.91	-4.39	22.88	101.03	23.32	4.78	5
BGM-0919	167.71	77.80	-4.98	26.96	100.48	27.43	4.87	5
BGM-0920	151.00	71.53	-4.52	28.03	99.07	28.41	5.02	5
BGM-0940	156.37	71.82	-3.77	21.55	99.94	21.89	3.50	5
BGM-0941	174.15	78.63	-4.27	21.05	101.32	21.52	3.40	5
BGM-0952	175.82	78.93	-2.34	22.47	95.86	22.65	6.19	5
BGM-0962	158.39	73.30	-2.30	26.89	94.89	27.02	9.67	5
BGM-0966	170.71	79.60	-5.86	28.64	101.83	29.28	6.33	5
BGM-0986	160.94	73.34	-3.79	20.65	100.22	21.03	3.33	5
BGM-0994	157.16	73.05	-5.55	23.09	103.56	23.75	3.36	5
BGM-0996	162.71	75.77	-6.03	25.01	103.56	25.75	3.04	5
BGM-1133	160.42	74.88	-5.01	26.31	101.05	26.80	4.40	5
BGM-1146	154.21	72.97	-4.89	28.44	99.82	28.89	7.28	5
BGM-1164	148.44	70.40	-4.26	27.90	98.70	28.25	4.27	5
BGM-1168	152.49	72.74	-4.75	30.41	98.80	30.80	7.60	5
BGM-1177	164.51	76.10	-5.53	24.27	102.83	24.90	4.79	5
BGM-1178	167.20	77.06	-5.07	24.65	101.66	25.18	5.35	5
BGM-1190	160.29	73.63	-5.66	20.30	105.55	21.09	2.68	5
BGM-1210	163.25	75.48	-5.41	23.86	102.70	24.47	3.60	5
BGM-1280	155.75	71.88	-4.98	21.30	103.09	21.89	3.04	5
BGM-1284	162.20	75.89	-6.02	26.34	102.85	27.03	3.89	5
BGM-1286	153.04	70.47	-5.08	19.89	104.28	20.55	2.38	5
BGM-1296	158.47	73.05	-5.86	20.62	105.87	21.46	2.79	5
BGM-1390	152.46	69.57	-3.60	18.81	100.83	19.18	2.49	5
BGM-1496	152.22	69.15	-3.28	17.73	100.54	18.06	2.64	5
BGM-1497	155.43	70.42	-3.34	17.72	100.74	18.05	2.82	5
BGM-1586	146.15	67.14	-4.74	17.09	105.50	17.74	1.57	5
BGM-1659	165.02	74.23	-3.92	17.46	102.58	17.94	3.32	5
BGM-1692	165.96	75.81	-4.09	22.62	100.23	23.00	3.66	5
BGM-1716	168.91	75.96	-4.17	18.22	102.85	18.71	3.11	5
BGM-1721	168.00	76.39	-4.77	20.87	102.84	21.42	3.61	5
BGM-1734	156.72	71.17	-4.76	16.72	105.96	17.41	1.50	5
BGM-1735	157.49	71.82	-4.93	18.10	105.23	18.79	1.99	5
BGM-1741	155.27	72.37	-5.52	23.37	103.37	24.03	3.15	5
BGM-1744	157.21	71.40	-4.72	16.97	105.30	17.63	2.42	5
BGM-1746	165.15	75.61	-4.69	22.53	101.48	23.07	2.77	5
BGM-1768	161.18	75.17	-5.20	26.17	101.31	26.71	4.06	5
BGM-1779	145.47	68.79	-5.85	23.67	102.88	24.43	2.88	5
BGM-1783	152.27	68.98	-4.07	15.84	104.15	16.39	1.43	5
BGM-1814	159.55	71.73	-4.17	15.15	105.14	15.76	1.79	5
BGM-1828	160.89	74.29	-5.33	22.63	103.21	23.27	3.60	5
BGM-2041	162.36	74.15	-2.47	23.73	96.06	23.89	8.05	5
BGM-2074	164.70	75.20	-4.46	21.62	101.69	22.09	4.01	5
BGM-2167	168.43	75.30	-3.42	17.10	101.41	17.48	2.87	5
GCP-190	154.31	71.20	-5.73	19.55	105.51	20.41	2.34	5
Jacona	152.33	71.14	-4.04	25.09	99.17	25.46	3.60	5
