# Supplementary material for: Image-based phenotyping of cassava roots for diversity studies and carotenoids prediction
Source: PLoS One. 2022 Jan 31;17(1):e0263326. doi: 10.1371/journal.pone.0263326 (PMC8803208; doi:10.1371/journal.pone.0263326)
Supplement: S2 Table — based on Linear Regression with Forward Selection (LRFS). Linear Regression with Backwards Selection (LRBS). Ridge Regression (RR). Linear Regression with Stepwise Selection (LRSS). Generalized Linear Model with Stepwise Feature Selection (GLMSS). Random Forest (RF). Partial Least Squares (PLS). the Bayesian Lasso (BL). the Bayesian Blasso (BBL). Support vector machine (SVM). and Classification. regression trees (CART) and Artificial Neural Network (ANN). The cross-validation scheme was performed with 5 repetitions of 6-fold analysis. (CSV) [file pone.0263326.s002.csv]

S2 Table. Observed and predicted values for total carotenoid content of cassava roots. based on Linear Regression with Forward Selection (LRFS). Linear Regression with Backwards Selection (LRBS). Ridge Regression (RR). Linear Regression with Stepwise Selection (LRSS). Generalized Linear Model with Stepwise Feature Selection (GLMSS). Random Forest (RF). Partial Least Squares (PLS). the Bayesian La…
rowIndex	Fold	Rep	Observed	LRFS	LRBS	RR	LRSS	GLMSS	RF	PLS	BL	BBL	SVM	CART	ANN	Observed
108	1	Rep1	0.37000	0.08929	0.08190	0.07651	0.17897	0.08190	0.41334	0.08701	0.07431	0.02152	1.23064	1.04143	0.62408	0.37365
105	1	Rep1	0.38000	0.41900	0.46475	0.44010	1.38615	0.46475	0.40974	0.43198	0.48884	0.35552	1.03218	1.04143	0.73278	0.38364
225	1	Rep1	0.47000	1.10190	1.14112	1.11716	0.85807	1.14112	0.41023	1.11321	1.16029	1.01407	0.51610	1.04143	1.07345	0.47357
89	1	Rep1	0.56000	0.59603	0.63122	0.61819	0.65276	0.63122	0.55477	0.60598	0.65245	0.60153	0.72466	1.04143	1.04097	0.56349
198	1	Rep1	1.07000	0.92318	0.89053	0.90087	0.95360	0.89053	0.93593	0.91371	0.87062	0.90907	1.10756	1.04143	1.22028	1.07307
25	1	Rep1	1.27000	1.04451	1.09359	1.07792	1.13513	1.09359	1.35058	1.05850	1.12409	1.06977	1.29802	2.26789	1.37018	1.27291
191	1	Rep1	1.43000	1.28860	1.28120	1.28721	1.59204	1.28120	1.83237	1.28619	1.27868	1.32768	1.87530	2.62500	1.49808	1.43277
221	1	Rep1	1.43000	1.59911	1.62739	1.61757	1.30646	1.62739	1.82688	1.60726	1.64454	1.60199	1.54554	2.26789	1.66736	1.43277
219	1	Rep1	1.50000	1.26589	1.24089	1.24820	1.47656	1.24089	1.23104	1.25867	1.22535	1.24790	1.34674	1.04143	1.41307	1.50272
150	1	Rep1	1.62000	1.64404	1.61956	1.62898	1.62464	1.61956	2.11812	1.63693	1.60539	1.64827	1.92757	2.26789	1.63362	1.62262
218	1	Rep1	2.00000	1.95459	1.93775	1.94202	2.44996	1.93775	1.75829	1.94977	1.92694	1.93419	2.15967	1.04143	2.00304	2.00230
142	1	Rep1	2.20000	1.59143	1.57243	1.57448	1.64203	1.57243	1.75554	1.58612	1.55888	1.53837	1.69675	1.04143	1.76483	2.01230
153	1	Rep1	2.22000	1.53229	1.60151	1.57997	1.55345	1.60151	1.49960	1.55213	1.64456	1.56927	1.94589	2.26789	2.07534	2.14219
35	1	Rep1	2.31000	2.52012	2.50274	2.50809	2.54234	2.50274	2.36857	2.51513	2.49196	2.50795	2.83598	2.62500	2.45644	2.20214
18	1	Rep1	2.36000	1.69858	1.67078	1.68135	2.05379	1.67078	1.87419	1.69049	1.65461	1.70300	1.91868	2.62500	2.34222	2.23211
151	1	Rep1	2.38000	1.97920	2.07839	2.05054	2.18775	2.07839	2.23586	2.00765	2.14134	2.05928	2.95828	2.26789	2.40743	2.37200
201	1	Rep1	2.39000	2.06550	2.05115	2.05117	2.12596	2.05115	1.82349	2.06161	2.04010	2.00629	2.07508	1.04143	1.59689	2.42196
211	1	Rep1	2.42000	1.74635	1.78090	1.77438	1.52582	1.78090	2.00508	1.75610	1.80449	1.80768	1.67994	2.26789	2.23590	2.49190
66	1	Rep1	2.48000	1.43528	1.41587	1.42364	1.51128	1.41587	1.65720	1.42954	1.40489	1.44531	1.99032	2.62500	2.22086	2.57183
11	1	Rep1	2.49000	2.30664	2.27036	2.27996	2.77536	2.27036	2.44158	2.29638	2.24700	2.26271	2.45132	2.26789	2.46742	2.57183
137	1	Rep1	2.64000	2.43371	2.45708	2.45300	2.41340	2.45708	2.82810	2.44005	2.47342	2.48808	2.70447	2.62500	2.63375	2.71172
189	1	Rep1	2.88000	2.60397	2.61906	2.61962	2.65635	2.61906	3.23274	2.60801	2.63113	2.66913	2.65007	3.83267	3.73240	2.77167
210	1	Rep1	3.14000	3.15834	3.13886	3.14334	3.12513	3.13886	2.92839	3.15285	3.12597	3.12674	3.12025	2.62500	2.68161	3.11139
176	1	Rep1	3.15000	3.29417	3.27598	3.28361	3.27738	3.27598	3.11686	3.28886	3.26568	3.30251	2.92242	3.83267	3.07676	3.14136
192	1	Rep1	3.15000	3.33634	3.30600	3.31632	3.31893	3.30600	2.91958	3.32769	3.28752	3.32223	3.03522	3.83267	3.22373	3.26126
50	1	Rep1	3.29000	4.43409	4.51299	4.48857	4.35784	4.51299	5.08477	4.45627	4.56236	4.49475	4.91425	3.83267	3.14212	3.61097
196	1	Rep1	3.60000	3.33692	3.31886	3.32585	3.80457	3.31886	3.05019	3.33169	3.30832	3.33832	3.14008	3.83267	2.61272	3.64095
227	1	Rep1	3.60000	4.90750	4.95991	4.94280	5.00761	4.95991	4.98127	4.92222	4.99227	4.93884	4.45967	3.83267	4.83784	3.98067
154	1	Rep1	3.66000	4.37523	4.38309	4.37988	4.40333	4.38309	3.43857	4.37740	4.38763	4.37324	4.20490	3.83267	3.50003	4.01064
15	1	Rep1	4.01000	4.28807	4.30941	4.30522	3.73213	4.30941	4.06719	4.29418	4.32370	4.31901	4.29975	5.81800	4.21818	4.01064
51	1	Rep1	4.12000	4.37499	4.38772	4.38908	4.39465	4.38772	4.27404	4.37878	4.39782	4.42041	3.76668	4.31750	4.19856	4.12055
175	1	Rep1	4.47000	4.35024	4.35901	4.36298	4.39804	4.35901	4.24003	4.35273	4.36746	4.41242	4.62810	4.31750	3.72201	4.47027
76	1	Rep1	4.78000	4.40774	4.40659	4.40565	4.32200	4.40659	3.43663	4.40739	4.40524	4.39327	4.04043	3.83267	4.34452	4.78001
88	1	Rep1	5.41000	4.87572	4.87973	4.88158	4.82309	4.87973	4.65759	4.87711	4.88328	4.89204	4.31256	4.31750	4.95865	5.40949
83	1	Rep1	5.84000	5.30866	5.30069	5.30537	5.36945	5.30069	4.14526	5.30662	5.29640	5.30995	4.59044	4.31750	5.35258	5.83913
213	1	Rep1	5.96000	4.49299	4.48643	4.49002	4.49336	4.48643	3.95725	4.49113	4.48298	4.49886	3.87487	5.81800	4.17163	5.95904
166	1	Rep1	7.02000	6.59098	6.57671	6.58382	6.63809	6.57671	6.50231	6.58696	6.56884	6.59898	6.70867	5.81800	6.16980	7.01816
163	1	Rep1	7.37000	8.06211	8.04448	8.05172	8.11818	8.04448	9.34192	8.05737	8.03380	8.04953	9.23552	10.86895	8.46276	7.36787
159	1	Rep1	11.68000	9.59136	9.57833	9.58086	10.24337	9.57833	10.69281	9.58783	9.56908	9.55570	10.35788	10.86895	9.72521	11.67431
99	1	Rep2	0.30000	1.10140	1.10140	1.09425	1.08583	1.10140	1.50139	1.09592	1.11510	1.08061	1.44413	2.21723	1.22686	0.30371
174	1	Rep2	0.51000	0.28607	0.28607	0.30015	0.28325	0.28607	0.41126	0.30083	0.24905	0.28747	0.26554	0.44600	0.66545	0.51353
69	1	Rep2	0.95000	1.64137	1.64137	1.63143	1.66042	1.64137	1.64269	1.63508	1.65670	1.59868	1.77955	2.21723	1.51636	0.95317
177	1	Rep2	1.21000	1.24759	1.24759	1.27615	1.25970	1.24759	2.13574	1.26825	1.19687	1.33725	2.42380	2.30423	1.43736	1.21296
25	1	Rep2	1.27000	1.11754	1.11754	1.13043	1.15526	1.11754	1.29335	1.12892	1.08907	1.13571	1.25207	0.44600	1.29785	1.27291
221	1	Rep2	1.43000	1.65835	1.65835	1.66417	1.70092	1.65835	1.94886	1.66396	1.64405	1.65868	1.55783	0.44600	1.63109	1.43277
127	1	Rep2	1.62000	1.11322	1.11322	1.10770	1.09374	1.11322	1.57885	1.10725	1.12867	1.11555	1.33480	2.21723	1.23845	1.62262
95	1	Rep2	1.92000	1.99496	1.99496	1.98191	2.02341	1.99496	2.04742	1.98533	2.01847	1.94956	2.10528	2.21723	1.93543	1.92237
2	1	Rep2	1.97000	1.86639	1.86639	1.85640	1.84715	1.86639	1.83703	1.85777	1.88795	1.84547	1.99545	2.21723	1.85174	1.97233
181	1	Rep2	1.98000	2.21976	2.21976	2.21344	2.17563	2.21976	2.15007	2.21323	2.23640	2.21691	2.22494	2.21723	2.13796	1.98232
117	1	Rep2	2.15000	2.19335	2.19335	2.18162	2.21967	2.19335	2.16470	2.18479	2.21418	2.15090	2.23658	2.21723	1.92724	2.05226
142	1	Rep2	2.20000	1.60949	1.60949	1.59877	2.46457	1.60949	1.90413	1.60278	1.62563	1.56069	1.68152	2.21723	2.25564	2.12220
39	1	Rep2	2.31000	2.70220	2.70220	2.69559	2.70610	2.70220	2.49785	2.69528	2.71969	2.69890	2.40433	2.30423	2.48951	2.23211
160	1	Rep2	2.33000	1.98636	1.98636	2.01099	2.43729	1.98636	2.04956	2.00648	1.93596	2.03538	2.43229	2.30423	1.93665	2.26209
64	1	Rep2	2.37000	3.20476	3.20476	3.22339	2.29326	3.20476	3.59339	3.21966	3.16845	3.25265	3.57143	2.21723	2.99021	2.29206
24	1	Rep2	2.39000	2.80364	2.80364	2.79665	2.59893	2.80364	2.45398	2.79614	2.82262	2.80207	2.46789	2.30423	2.37246	2.37200
140	1	Rep2	2.39000	2.57848	2.57848	2.58555	2.76961	2.57848	2.22991	2.58163	2.57107	2.61639	2.41363	2.30423	1.96096	2.39198
11	1	Rep2	2.49000	2.30810	2.30810	2.29510	2.28424	2.30810	2.31439	2.29775	2.33365	2.27122	2.35417	2.21723	2.44429	2.39198
135	1	Rep2	2.49000	2.67840	2.67840	2.68857	2.28246	2.67840	3.31112	2.68529	2.66213	2.71735	2.81052	2.21723	2.47783	2.50189
72	1	Rep2	2.60000	3.16051	3.16051	3.16921	3.25608	3.16051	3.32686	3.16665	3.14600	3.19125	2.97861	2.21723	2.10951	2.63178
137	1	Rep2	2.64000	2.45125	2.45125	2.46349	2.51210	2.45125	2.93366	2.45974	2.43110	2.49629	2.91869	2.21723	5.56952	2.63178
97	1	Rep2	2.77000	3.46395	3.46395	3.45719	3.90794	3.46395	2.97669	3.45850	3.47708	3.44032	3.61530	2.30423	2.05130	2.79165
138	1	Rep2	2.82000	2.53349	2.53349	2.54194	2.52825	2.53349	2.92877	2.53894	2.52079	2.56847	2.92799	2.21723	2.83427	2.85160
189	1	Rep2	2.88000	2.66884	2.66884	2.68062	2.67312	2.66884	3.16366	2.67493	2.65489	2.73201	2.68669	3.58400	2.71823	3.11139
186	1	Rep2	2.91000	2.99738	2.99738	2.98674	2.95963	2.99738	2.73819	2.98739	3.02239	2.98162	2.75466	3.58400	3.88673	3.17134
103	1	Rep2	3.04000	3.85394	3.85394	3.84911	2.86563	3.85394	3.38355	3.84899	3.86648	3.84964	3.48506	3.58400	2.46591	3.32121
149	1	Rep2	3.32000	2.45736	2.45736	2.45938	2.51509	2.45736	2.64803	2.45810	2.45604	2.47020	2.68082	2.21723	3.32850	3.42113
80	1	Rep2	3.40000	3.89177	3.89177	3.89126	3.97625	3.89177	3.77835	3.89245	3.88991	3.87596	3.92589	3.58400	4.28547	4.01064
200	1	Rep2	3.98000	5.17916	5.17916	5.17547	5.15183	5.17916	4.81166	5.17454	5.19079	5.18164	4.73883	6.03125	4.62302	4.02064
215	1	Rep2	4.03000	4.00770	4.00770	4.01598	3.94253	4.00770	4.05222	4.00936	4.00448	4.07312	3.51188	4.26750	3.66093	4.03063
19	1	Rep2	4.75000	6.76872	6.76872	6.77260	6.90228	6.76872	5.43892	6.77437	6.75431	6.75144	5.15881	6.03125	6.57567	4.75003
120	1	Rep2	4.79000	3.97797	3.97797	3.97131	3.94151	3.97797	3.64735	3.97186	3.99331	3.96606	3.68586	3.58400	3.78832	4.79000
83	1	Rep2	5.84000	5.34763	5.34763	5.34633	5.45931	5.34763	4.40746	5.34460	5.35502	5.35578	4.87355	6.03125	5.43222	5.83913
53	1	Rep2	6.12000	5.80100	5.80100	5.80087	5.73648	5.80100	4.65204	5.79757	5.80973	5.82618	4.94450	6.03125	5.82121	6.11890
94	1	Rep2	9.54000	9.61991	9.61991	9.61577	9.57969	9.61991	10.44228	9.61591	9.62935	9.60857	10.38403	10.80889	10.01826	9.53608
90	1	Rep2	9.67000	7.07467	7.07467	7.11731	6.96153	7.07467	6.38505	7.11978	6.96100	7.07079	6.61506	5.31714	7.53073	9.66597
155	1	Rep2	10.51000	8.90317	8.90317	8.90152	8.83833	8.90317	10.38108	8.90064	8.90924	8.90476	10.08964	10.80889	9.13972	10.50528
93	1	Rep2	10.95000	10.73591	10.73591	10.73326	10.70918	10.73591	11.45556	10.73553	10.73614	10.70740	9.27081	10.80889	10.74717	10.94492
12	1	Rep3	0.49000	1.06960	1.07421	1.06689	1.03091	1.07421	0.40700	1.07109	1.07414	1.01292	0.79792	0.40235	0.76221	0.49355
124	1	Rep3	0.49000	0.53688	0.51154	0.51749	0.46553	0.51154	0.40723	0.52972	0.50725	0.48878	0.49752	0.40235	1.01599	0.49355
25	1	Rep3	1.27000	1.09530	1.13697	1.12125	1.15397	1.13697	1.39254	1.10703	1.14335	1.11728	1.39458	1.89870	1.27502	1.27291
145	1	Rep3	1.45000	1.07085	1.03800	1.05141	1.00332	1.03800	1.52066	1.06144	1.03321	1.06487	1.35943	1.89870	1.22689	1.45276
228	1	Rep3	1.63000	1.71821	1.68037	1.69351	1.72398	1.68037	1.95233	1.70760	1.67446	1.68237	1.83859	1.89870	1.66744	1.63261
42	1	Rep3	1.86000	1.99668	1.97960	1.98750	1.98203	1.97960	2.22453	1.99173	1.97725	2.00273	2.19189	2.80059	1.92771	1.86242
217	1	Rep3	1.96000	1.61561	1.59053	1.60057	1.62118	1.59053	1.94536	1.60848	1.58683	1.60657	1.73486	1.89870	1.58306	1.96234
2	1	Rep3	1.97000	1.86865	1.83225	1.84567	1.62475	1.83225	1.87898	1.85839	1.82668	1.84282	1.91549	2.80059	1.61059	1.97233
27	1	Rep3	1.97000	1.65427	1.62844	1.63954	1.74012	1.62844	1.97318	1.64687	1.62475	1.65387	1.85942	1.89870	1.84358	1.97233
173	1	Rep3	1.99000	1.85203	1.83264	1.84182	2.35433	1.83264	2.25795	1.84638	1.83001	1.86236	2.08599	2.80059	1.81768	1.99231
117	1	Rep3	2.15000	2.19692	2.16271	2.17391	2.12131	2.16271	2.12418	2.18744	2.15723	2.15388	2.29925	1.89870	1.77927	2.06225
212	1	Rep3	2.17000	2.22899	2.27502	2.26014	1.67647	2.27502	2.25794	2.24202	2.28235	2.27294	2.30202	1.89870	2.09967	2.23211
59	1	Rep3	2.20000	2.59326	2.55243	2.56844	2.62035	2.55243	2.32620	2.58178	2.54628	2.57219	2.53159	2.80059	2.92931	2.25210
63	1	Rep3	2.23000	2.25087	2.22069	2.23345	2.21549	2.22069	2.29216	2.24229	2.21632	2.24628	2.26388	2.80059	1.87907	2.26209
39	1	Rep3	2.31000	2.68169	2.65190	2.66401	2.65384	2.65190	2.39154	2.67329	2.64749	2.67011	2.38002	2.80059	2.91018	2.29206
131	1	Rep3	2.38000	2.20381	2.18709	2.19578	1.93214	2.18709	2.55646	2.19889	2.18494	2.22107	2.26437	2.80059	2.01799	2.33203
211	1	Rep3	2.42000	1.79655	1.82808	1.81954	1.86954	1.82808	1.96254	1.80527	1.83340	1.84812	1.61423	1.89870	2.08224	2.36201
11	1	Rep3	2.49000	2.31540	2.27305	2.28793	2.72845	2.27305	2.47426	2.30357	2.26642	2.27542	2.34133	2.80059	2.29382	2.37200
30	1	Rep3	2.51000	2.45141	2.40156	2.42035	2.43677	2.40156	2.48600	2.43738	2.39395	2.41977	2.38191	2.80059	1.72803	2.42196
31	1	Rep3	2.57000	2.56760	2.52382	2.53966	2.46593	2.52382	2.67778	2.55538	2.51702	2.52987	2.63351	2.80059	2.75360	2.74169
10	1	Rep3	2.61000	2.10621	2.08988	2.09788	2.15564	2.08988	2.48901	2.10142	2.08771	2.11809	2.32505	2.80059	2.00832	2.79165
182	1	Rep3	2.63000	5.54135	5.53681	5.54267	5.66091	5.53681	6.73183	5.54010	5.53663	5.57080	6.03289	7.53143	2.90480	2.87159
137	1	Rep3	2.64000	2.44870	2.47167	2.46527	2.37351	2.47167	2.75357	2.45488	2.47558	2.49085	2.32450	2.80059	2.78882	3.12138
97	1	Rep3	2.77000	3.45180	3.42884	3.43706	3.50571	3.42884	3.17541	3.44551	3.42522	3.42543	3.55345	4.13857	3.94296	3.17134
186	1	Rep3	2.91000	2.98567	2.94401	2.96017	2.97939	2.94401	2.62269	2.97397	2.93770	2.96177	2.83407	2.80059	4.59418	3.29124
41	1	Rep3	3.19000	3.72013	3.69095	3.70184	3.73082	3.69095	3.54925	3.71198	3.68645	3.69706	3.64882	2.80059	3.59690	3.33121
101	1	Rep3	3.36000	3.23570	3.20728	3.21947	3.26784	3.20728	3.14166	3.22759	3.20317	3.23353	2.90052	2.80059	2.92746	3.36118
209	1	Rep3	3.96000	3.90730	3.86893	3.88143	3.86889	3.86893	3.19915	3.89671	3.86273	3.85658	3.67566	2.80059	3.60142	4.01064
205	1	Rep3	4.01000	3.67632	3.66300	3.66818	4.33896	3.66300	3.38080	3.67252	3.66100	3.66905	3.51846	2.80059	4.21953	4.01064
107	1	Rep3	4.40000	5.02477	5.02055	5.02088	4.98509	5.02055	4.35783	5.02360	5.01971	5.00675	4.42350	4.13857	4.90328	4.40032
88	1	Rep3	5.41000	4.86285	4.86078	4.86400	4.90915	4.86078	4.54902	4.86242	4.86071	4.87446	3.99145	4.13857	4.80548	5.40949
96	1	Rep3	5.85000	4.53886	4.53983	4.54169	4.45660	4.53983	3.58978	4.53934	4.54017	4.54813	3.05126	1.89870	4.58091	5.84913
213	1	Rep3	5.96000	4.47473	4.46526	4.46996	4.50227	4.46526	3.76786	4.47206	4.46395	4.47621	3.74936	4.13857	4.22332	5.95904
52	1	Rep3	6.46000	6.33745	6.32058	6.32943	6.38436	6.32058	6.83225	6.33280	6.31827	6.34197	6.70988	7.53143	6.16861	6.45862
8	1	Rep3	8.93000	8.51309	8.50510	8.51085	8.61856	8.50510	8.66276	8.51109	8.50410	8.51816	6.84072	10.99571	9.05160	8.92658
93	1	Rep3	10.95000	10.58278	10.58026	10.57945	10.68616	10.58026	11.35262	10.58228	10.57952	10.55143	9.20488	10.99571	10.50050	10.94492
157	1	Rep3	10.97000	9.39793	9.37970	9.38634	9.52682	9.37970	9.78911	9.39307	9.37674	9.36929	10.12373	10.99571	9.75147	10.96490
159	1	Rep3	11.68000	9.48634	9.47240	9.47631	9.56646	9.47240	10.61804	9.48263	9.46996	9.45215	10.22841	10.99571	9.60460	11.67431
161	1	Rep3	11.68000	10.15217	10.12345	10.13341	9.65610	10.12345	9.40193	10.14454	10.11872	10.10486	7.01884	10.99571	10.92117	11.67431
85	1	Rep4	0.33000	0.32567	0.32567	0.32436	0.30483	0.32567	0.57743	0.32568	0.32575	0.31605	0.43159	1.93360	0.75008	0.33368
75	1	Rep4	0.34000	0.51202	0.51202	0.53767	0.50731	0.51202	0.89422	0.53333	0.48287	0.53304	0.76972	0.42250	0.87416	0.34367
58	1	Rep4	0.39000	0.17044	0.17044	0.16525	0.19940	0.17044	0.40396	0.16902	0.17231	0.13747	0.28180	0.42250	0.61586	0.39363
82	1	Rep4	0.48000	0.61186	0.61186	0.61936	0.54464	0.61186	1.23592	0.61711	0.60491	0.63143	0.97157	1.93360	0.94539	0.48356
36	1	Rep4	1.13000	0.89078	0.89078	0.88640	0.85930	0.89078	0.71856	0.88874	0.89349	0.87249	0.57353	1.93360	1.06442	1.13302
21	1	Rep4	1.54000	1.72942	1.72942	1.72410	1.73427	1.72942	1.91277	1.72431	1.73664	1.73697	1.97585	2.53852	1.80712	1.54268
68	1	Rep4	1.55000	1.93496	1.93496	1.93072	1.98291	1.93496	2.43519	1.93082	1.94084	1.94318	2.38727	2.53852	2.10612	1.55268
184	1	Rep4	1.78000	1.27589	1.27589	1.26890	1.26996	1.27589	1.59622	1.27105	1.28249	1.26271	1.22834	1.93360	1.35535	1.78249
116	1	Rep4	1.98000	2.15614	2.15614	2.14774	2.12930	2.15614	2.20605	2.14883	2.16620	2.15508	2.11110	1.93360	2.03496	1.98232
218	1	Rep4	2.00000	1.91722	1.91722	1.91069	1.96039	1.91722	1.88911	1.91276	1.92326	1.90482	2.16254	2.53852	1.50372	2.04227
207	1	Rep4	2.35000	3.05666	3.05666	3.06659	3.00654	3.05666	2.65090	3.05979	3.05293	3.11940	2.71271	1.93360	1.79191	2.06225
64	1	Rep4	2.37000	3.20616	3.20616	3.22657	3.15480	3.20616	3.63167	3.22060	3.18692	3.25201	3.35636	3.90545	2.34644	2.20214
178	1	Rep4	2.42000	1.57324	1.57324	1.56944	1.79965	1.57324	1.71360	1.56826	1.58045	1.59475	1.89934	2.53852	2.49037	2.20214
211	1	Rep4	2.42000	1.88506	1.88506	1.89978	1.52454	1.88506	1.96588	1.89324	1.87435	1.94224	1.66684	1.93360	2.42940	2.23211
30	1	Rep4	2.51000	2.40196	2.40196	2.38685	2.44718	2.40196	2.33590	2.39038	2.41775	2.38249	2.47913	2.53852	1.87083	2.30206
43	1	Rep4	2.54000	2.41051	2.41051	2.40224	2.40854	2.41051	2.33922	2.40330	2.42049	2.41017	2.43625	2.53852	2.31297	2.37200
152	1	Rep4	2.57000	2.49586	2.49586	2.48712	2.55031	2.49586	2.39241	2.48818	2.50648	2.49533	2.32804	2.53852	2.40138	2.39198
72	1	Rep4	2.60000	3.16100	3.16100	3.17026	3.10673	3.16100	3.03379	3.16692	3.15330	3.18956	2.86408	3.90545	1.72244	2.48191
137	1	Rep4	2.64000	2.46016	2.46016	2.47311	2.46515	2.46016	2.76168	2.46824	2.44963	2.50339	2.73764	3.90545	2.98702	2.60181
123	1	Rep4	2.85000	2.88662	2.88662	2.87804	2.91209	2.88662	2.78968	2.88012	2.89545	2.87457	2.88673	2.53852	2.80323	2.85160
33	1	Rep4	2.97000	3.74773	3.74773	3.74944	3.00947	3.74773	4.41124	3.74698	3.74905	3.77137	3.06481	5.63095	2.27237	2.97150
38	1	Rep4	2.97000	2.91580	2.91580	2.90463	3.72986	2.91580	2.45781	2.90887	2.92501	2.88287	2.91454	2.53852	2.78323	3.12138
41	1	Rep4	3.19000	3.68556	3.68556	3.67705	3.68508	3.68556	3.29456	3.67925	3.69409	3.67030	3.50800	2.53852	3.02105	3.14136
104	1	Rep4	3.26000	3.32524	3.32524	3.31129	3.38429	3.32524	2.81808	3.31514	3.33881	3.29784	3.14969	2.53852	2.98217	3.15135
149	1	Rep4	3.32000	2.43832	2.43832	2.44020	2.45666	2.43832	2.76572	2.43896	2.43768	2.45339	2.68288	3.90545	3.10759	3.15135
81	1	Rep4	3.42000	3.76046	3.76046	3.76894	3.43246	3.76046	4.74129	3.76512	3.75428	3.79180	3.59913	5.63095	3.29124	3.42113
6	1	Rep4	3.62000	3.63294	3.63294	3.63727	3.61833	3.63294	3.36249	3.63606	3.62884	3.64176	3.33076	3.90545	3.62569	3.50107
154	1	Rep4	3.66000	4.29250	4.29250	4.29522	4.31916	4.29250	3.74044	4.29555	4.28830	4.28522	4.33958	3.90545	3.53161	4.01064
187	1	Rep4	4.06000	4.80604	4.80604	4.80605	4.83864	4.80604	4.38144	4.80708	4.80452	4.79174	4.56142	5.63095	4.63807	4.06060
134	1	Rep4	4.84000	4.07530	4.07530	4.05865	4.11996	4.07530	3.37604	4.06367	4.09087	4.03713	3.88951	2.53852	4.07598	4.83996
78	1	Rep4	5.02000	5.65893	5.65893	5.67182	5.62206	5.65893	5.37953	5.67070	5.64279	5.65228	4.78315	5.63095	5.52466	5.01981
96	1	Rep4	5.85000	4.58163	4.58163	4.58379	4.52860	4.58163	3.97597	4.58131	4.58199	4.60180	3.73801	1.93360	4.66405	5.84913
197	1	Rep4	6.67000	7.00721	7.00721	7.00260	6.54612	7.00721	7.74638	7.00185	7.01444	7.00972	6.04688	10.63211	7.26050	6.66845
119	1	Rep4	7.60000	6.52712	6.52712	6.54004	6.61859	6.52712	5.62726	6.54029	6.50887	6.50290	5.52655	5.63095	6.56831	7.59768
90	1	Rep4	9.67000	6.98209	6.98209	7.03269	7.30057	6.98209	6.28529	7.02702	6.92037	6.98166	6.57791	5.63095	7.51615	9.66597
93	1	Rep4	10.95000	10.75050	10.75050	10.74806	10.90176	10.75050	11.27951	10.75066	10.74991	10.70301	9.51192	10.63211	10.71058	10.94492
47	1	Rep4	12.60000	11.97796	11.97796	11.96283	11.96331	11.97796	11.31007	11.97103	11.98645	11.87994	10.42464	10.63211	12.21085	12.59356
85	1	Rep5	0.33000	0.25608	0.26011	0.25683	0.19883	0.26011	0.49291	0.25710	0.23541	0.25431	0.40880	0.50611	0.70852	0.33368
75	1	Rep5	0.34000	0.47179	0.56827	0.52307	0.34844	0.56827	0.84814	0.49792	0.44921	0.50671	0.77577	0.50611	0.91831	0.34367
46	1	Rep5	0.41000	0.34016	0.43567	0.38865	0.37378	0.43567	0.47866	0.36611	0.26975	0.35384	0.36561	0.50611	0.75017	0.41362
174	1	Rep5	0.51000	0.22863	0.29523	0.26303	0.31958	0.29523	0.51843	0.24665	0.19652	0.24862	0.27234	0.50611	0.71154	0.51353
221	1	Rep5	1.43000	1.63405	1.66146	1.64869	1.31648	1.66146	1.98703	1.64151	1.62577	1.64046	1.72135	2.31387	1.66014	1.43277
145	1	Rep5	1.45000	1.01457	0.98352	0.99847	0.98943	0.98352	1.43885	1.00601	1.04029	1.01528	1.39377	2.17641	1.19962	1.45276
199	1	Rep5	1.47000	1.33140	1.29703	1.31201	1.35633	1.29703	1.39382	1.32207	1.31996	1.31072	1.48684	2.17641	1.41823	1.47274
194	1	Rep5	1.79000	1.26777	1.25703	1.26379	1.34660	1.25703	1.66293	1.26464	1.31787	1.28704	1.77094	2.17641	1.51189	1.79248
42	1	Rep5	1.86000	1.96305	1.94733	1.95592	2.00460	1.94733	2.13822	1.95864	1.99997	1.97266	2.18349	2.17641	1.89665	1.86242
95	1	Rep5	1.92000	2.00120	1.96685	1.98042	1.98377	1.96685	2.07707	1.99205	1.95081	1.95808	2.24294	2.17641	1.95873	1.92237
114	1	Rep5	2.00000	2.45435	2.42671	2.43947	2.45357	2.42671	2.83262	2.44682	2.45948	2.44046	2.55026	2.17641	2.42339	2.00230
115	1	Rep5	2.01000	2.17659	2.16809	2.17007	2.13890	2.16809	2.17642	2.17444	2.12990	2.14608	2.30495	2.17641	1.88584	2.05226
139	1	Rep5	2.17000	1.71015	1.72909	1.72108	2.37044	1.72909	1.97597	1.71526	1.72244	1.72199	1.92665	2.31387	1.57936	2.20214
28	1	Rep5	2.20000	2.49273	2.48716	2.49107	2.65460	2.48716	2.18243	2.49118	2.52080	2.50012	2.33338	2.31387	2.48176	2.20214
171	1	Rep5	2.23000	2.71142	2.68445	2.69885	2.60576	2.68445	2.46835	2.70399	2.75953	2.72051	2.36310	2.31387	2.84026	2.25210
5	1	Rep5	2.25000	3.28624	3.28147	3.28538	3.34708	3.28147	3.48497	3.28476	3.33164	3.30404	3.05251	3.87903	2.50805	2.39198
168	1	Rep5	2.26000	1.92264	1.92792	1.92756	3.34075	1.92792	2.06186	1.92395	1.96885	1.94522	2.06551	2.31387	1.59558	2.42196
135	1	Rep5	2.49000	2.63317	2.65178	2.64570	2.30178	2.65178	2.79271	2.63794	2.69615	2.66911	2.41141	2.17641	1.76246	2.42196
30	1	Rep5	2.51000	2.43482	2.38522	2.40753	2.40623	2.38522	2.72087	2.42139	2.42805	2.40514	2.49942	2.17641	2.39670	2.50189
10	1	Rep5	2.61000	2.05722	2.04133	2.05047	2.11688	2.04133	2.48524	2.05271	2.10619	2.07162	2.30802	2.17641	2.08284	2.61180
32	1	Rep5	2.63000	2.17768	2.14826	2.16114	2.16768	2.14826	2.12600	2.16976	2.16392	2.15456	2.24967	2.17641	2.38520	2.88158
138	1	Rep5	2.82000	2.48510	2.49798	2.49443	2.49530	2.49798	2.77694	2.48833	2.54568	2.51687	2.52179	2.17641	2.77938	2.91155
129	1	Rep5	3.04000	2.86500	2.84847	2.85775	3.82347	2.84847	3.32214	2.86036	2.90899	2.87637	2.85032	3.87903	2.96426	2.97150
165	1	Rep5	3.11000	2.72336	2.70047	2.71148	2.71309	2.70047	3.10750	2.71708	2.73859	2.71577	2.91838	2.17641	2.59292	3.04145
192	1	Rep5	3.15000	3.36036	3.32690	3.34261	3.23842	3.32690	2.95418	3.35127	3.37012	3.34567	2.97768	3.87903	2.75084	3.12138
80	1	Rep5	3.40000	3.93144	3.92910	3.92951	3.91271	3.92910	3.59143	3.93083	3.91596	3.91523	4.07210	3.87903	2.74390	3.25127
154	1	Rep5	3.66000	4.39037	4.39553	4.39259	4.36043	4.39553	3.59364	4.39176	4.37862	4.38003	4.43546	3.87903	4.05192	3.89074
205	1	Rep5	4.01000	3.70041	3.68774	3.69366	3.65146	3.68774	3.41563	3.69693	3.70549	3.69175	3.63388	3.87903	4.49510	4.02064
215	1	Rep5	4.03000	3.99247	3.99580	3.99915	3.90640	3.99580	4.11999	3.99317	4.09818	4.04184	3.63438	4.26750	3.43497	4.03063
13	1	Rep5	4.25000	5.55033	5.53614	5.54481	5.50377	5.53614	5.34988	5.54652	5.58912	5.55514	5.34103	4.26750	5.44276	4.25045
78	1	Rep5	5.02000	5.79243	5.83164	5.81239	5.79941	5.83164	5.23430	5.80306	5.76604	5.79161	5.08459	5.80957	5.58641	5.01981
111	1	Rep5	6.67000	6.66904	6.65432	6.66269	7.01713	6.65432	6.40282	6.66506	6.70110	6.67332	7.06003	5.80957	6.16709	6.66845
190	1	Rep5	9.12000	11.55313	11.52807	11.53689	11.39344	11.52807	11.84645	11.54675	11.47911	11.49785	8.09545	10.74375	12.01958	9.11643
170	1	Rep5	10.27000	11.52133	11.51814	11.51497	11.30469	11.51814	11.72406	11.52086	11.41177	11.46247	10.29157	10.74375	11.42765	10.26548
155	1	Rep5	10.51000	9.10051	9.08795	9.09375	8.73538	9.08795	10.45361	9.09726	9.09381	9.08630	9.97483	10.74375	9.02189	10.50528
109	1	Rep5	11.39000	11.34489	11.32747	11.33316	11.02554	11.32747	12.05032	11.34054	11.28105	11.29898	8.15089	10.74375	11.68510	11.38455
9	1	Rep5	12.37000	14.15963	14.15477	14.14807	14.10956	14.15477	12.46739	14.15904	13.94798	14.04807	9.17449	10.74375	13.86803	12.36375
87	2	Rep1	0.32000	0.15282	0.16464	0.15689	0.26110	0.16464	0.41188	0.15616	0.16563	0.13804	-0.01451	0.46250	0.56496	0.32369
36	2	Rep1	1.13000	0.84031	0.83288	0.83433	0.88442	0.83288	0.66580	0.83817	0.83197	0.82599	0.55286	2.16279	0.99069	1.13302
145	2	Rep1	1.45000	1.00309	0.97057	0.98447	1.04034	0.97057	1.52648	0.99363	0.96729	1.00110	1.36061	2.16279	1.20180	1.45276
40	2	Rep1	1.57000	1.59204	1.57112	1.58063	1.58044	1.57112	1.63232	1.58588	1.56908	1.59619	1.98797	2.16279	1.77554	1.57266
224	2	Rep1	1.69000	1.11458	1.12874	1.12451	1.14752	1.12874	1.91131	1.11854	1.13043	1.14078	1.39720	2.16279	1.27845	1.69256
184	2	Rep1	1.78000	1.24945	1.23090	1.23760	1.28643	1.23090	1.58508	1.24412	1.22890	1.23544	1.21677	2.16279	1.30191	1.78249
106	2	Rep1	1.83000	1.92062	1.89569	1.90672	1.93120	1.89569	2.39618	1.91341	1.89320	1.91960	2.00072	2.16279	1.82413	1.83244
116	2	Rep1	1.98000	2.15332	2.12556	2.13743	2.20757	2.12556	2.33211	2.14535	2.12272	2.14607	2.16113	2.16279	2.02450	1.98232
226	2	Rep1	1.99000	2.33237	2.37496	2.36144	1.82454	2.37496	2.33847	2.34452	2.37982	2.38838	2.18597	2.16500	2.31983	1.99231
128	2	Rep1	2.05000	1.95661	1.99235	1.98224	2.02075	1.99235	2.15947	1.96670	1.99659	2.01971	1.97908	2.16500	2.03978	2.07225
223	2	Rep1	2.14000	2.03081	2.09201	2.07034	2.09058	2.09201	2.07152	2.04831	2.09877	2.08985	1.95283	2.16500	2.24253	2.30206
139	2	Rep1	2.17000	1.74159	1.75997	1.75345	1.71581	1.75997	1.89835	1.74686	1.76201	1.75947	1.90027	2.16279	2.13605	2.33203
28	2	Rep1	2.20000	2.51848	2.51418	2.51744	1.55318	2.51418	2.26344	2.51724	2.51389	2.52962	2.36858	2.16500	2.71724	2.35201
26	2	Rep1	2.30000	1.93792	1.93450	1.93950	1.98789	1.93450	2.33517	1.93673	1.93458	1.97668	2.09918	3.23516	1.80931	2.36201
16	2	Rep1	2.33000	2.45439	2.43032	2.44097	2.11198	2.43032	2.54442	2.44746	2.42790	2.45099	2.33392	3.23516	2.30117	2.38199
160	2	Rep1	2.33000	2.03037	2.11409	2.08332	2.08543	2.11409	2.08431	2.05436	2.12320	2.09917	2.39538	2.16500	1.91256	2.39198
222	2	Rep1	2.34000	1.56646	1.56624	1.56978	1.62929	1.56624	2.52661	1.56614	1.56665	1.60647	2.16574	2.16279	2.42264	2.51188
178	2	Rep1	2.42000	1.49823	1.47433	1.48603	1.84726	1.47433	1.67597	1.49118	1.47209	1.51205	1.89277	2.16279	3.06972	2.60181
182	2	Rep1	2.63000	5.66744	5.66430	5.66979	5.75687	5.66430	6.63299	5.66654	5.66437	5.69908	5.95909	7.61111	5.56638	2.63178
123	2	Rep1	2.85000	2.94843	2.92215	2.93246	2.90484	2.92215	2.66519	2.94092	2.91935	2.92866	2.83152	2.16279	2.57324	2.76168
204	2	Rep1	2.97000	2.33929	2.30617	2.31988	2.35772	2.30617	2.26947	2.32975	2.30275	2.32591	2.27446	2.16279	2.62106	2.82163
60	2	Rep1	2.98000	3.68332	3.65450	3.66655	3.64102	3.65450	3.54922	3.67504	3.65152	3.66929	3.39643	3.23516	2.93770	2.97150
49	2	Rep1	3.12000	2.97642	2.95301	2.96312	2.97599	2.95301	3.17530	2.96966	2.95063	2.96971	2.90807	3.23516	3.38565	2.97150
71	2	Rep1	3.37000	3.93933	3.90626	3.91810	3.91639	3.90626	3.64820	3.92997	3.90260	3.89972	3.70084	3.23516	3.15184	3.15135
167	2	Rep1	3.61000	3.32930	3.30430	3.31443	3.31225	3.30430	3.11549	3.32212	3.30169	3.31357	3.25394	2.16279	2.78275	3.25127
22	2	Rep1	3.64000	2.74253	2.77417	2.76397	2.79161	2.77417	2.59282	2.75130	2.77785	2.78676	2.22791	2.16279	4.81694	3.60098
200	2	Rep1	3.98000	5.20515	5.18571	5.19452	5.16231	5.18571	4.55099	5.19962	5.18373	5.19660	5.02760	4.36217	4.84182	3.95069
187	2	Rep1	4.06000	4.87283	4.87179	4.87123	4.89814	4.87179	4.23971	4.87255	4.87156	4.85498	4.61533	4.36217	4.75191	4.06060
13	2	Rep1	4.25000	5.53723	5.52677	5.53348	5.59728	5.52677	6.33285	5.53432	5.52588	5.54572	5.50949	7.61111	5.58874	4.25045
118	2	Rep1	4.27000	5.76451	5.81695	5.79435	5.88359	5.81695	5.88455	5.77947	5.82233	5.76884	5.10044	6.06167	5.69412	4.27043
92	2	Rep1	6.33000	5.81176	5.80419	5.80438	5.68613	5.80419	4.99259	5.80977	5.80304	5.76632	4.98643	4.36217	5.88975	6.32873
162	2	Rep1	9.55000	10.37809	10.35356	10.36218	10.40378	10.35356	10.17774	10.37142	10.35071	10.32815	10.07040	11.29538	10.94362	9.54607
133	2	Rep1	9.83000	10.83984	10.83199	10.83079	10.81309	10.83199	11.74830	10.83790	10.83060	10.76985	10.72722	11.29538	10.87036	9.82584
155	2	Rep1	10.51000	8.92640	8.91398	8.91957	8.85043	8.91398	10.06000	8.92299	8.91266	8.90913	9.80489	11.29538	9.09596	10.50528
157	2	Rep1	10.97000	9.58899	9.57058	9.57732	9.56383	9.57058	10.02291	9.58398	9.56846	9.55186	10.24553	11.29538	10.01608	10.96490
156	2	Rep1	11.13000	9.18016	9.15425	9.16298	9.22325	9.15425	10.06584	9.17298	9.15125	9.13098	9.78271	7.61111	9.38496	11.12477
75	2	Rep2	0.34000	0.46536	0.55917	0.53700	0.12068	0.55917	1.00074	0.49222	0.69090	0.51919	1.12187	0.51250	0.90099	0.34367
105	2	Rep2	0.38000	0.43061	0.48273	0.46081	0.54844	0.48273	0.42136	0.44518	0.54581	0.39166	1.04164	0.51250	0.68056	0.38364
58	2	Rep2	0.39000	0.13651	0.13674	0.13162	0.01105	0.13674	0.36998	0.13619	0.13262	0.10222	0.25923	0.51250	0.67518	0.39363
185	2	Rep2	0.43000	0.34434	0.44004	0.41740	0.49357	0.44004	0.87242	0.37173	0.57445	0.39905	1.06456	0.51250	0.84851	0.43360
23	2	Rep2	0.47000	0.86765	0.86328	0.85420	1.07280	0.86328	0.41637	0.86609	0.84657	0.79587	1.30546	0.51250	0.90429	0.47357
12	2	Rep2	0.49000	1.05537	1.07329	1.06140	0.53322	1.07329	0.39569	1.06036	1.09019	1.01415	1.19272	0.51250	1.07908	0.49355
198	2	Rep2	1.07000	0.96783	0.93755	0.94393	0.94894	0.93755	1.40877	0.95893	0.89518	0.94895	1.39273	2.15778	1.22882	1.07307
184	2	Rep2	1.78000	1.28884	1.27406	1.27591	1.29893	1.27406	1.55826	1.28451	1.25208	1.27223	1.31690	2.15778	1.35611	1.78249
136	2	Rep2	1.97000	1.60455	1.66995	1.65995	1.59691	1.66995	2.00758	1.62356	1.76749	1.68182	1.70603	2.13000	1.65907	1.97233
116	2	Rep2	1.98000	2.16873	2.14266	2.14922	2.15507	2.14266	2.19554	2.16128	2.10685	2.15975	2.05512	2.15778	2.00042	1.98232
114	2	Rep2	2.00000	2.51060	2.48636	2.49168	1.94745	2.48636	2.78461	2.50358	2.45225	2.49666	2.51438	2.15778	1.79396	2.06225
37	2	Rep2	2.07000	2.13699	2.15524	2.15469	2.14041	2.15524	2.00473	2.14232	2.18517	2.17490	1.88412	2.13000	2.06468	2.15218
212	2	Rep2	2.17000	2.22950	2.28145	2.27469	2.25980	2.28145	2.38920	2.24478	2.35989	2.30020	2.38990	2.13000	1.71603	2.17216
110	2	Rep2	2.18000	3.14996	3.19233	3.18816	3.23398	3.19233	3.28464	3.16257	3.25746	3.21643	3.84047	2.13000	1.55796	2.20214
171	2	Rep2	2.23000	2.73227	2.70737	2.71570	2.73146	2.70737	2.45544	2.72517	2.67550	2.73631	2.19311	3.25067	1.64621	2.22212
5	2	Rep2	2.25000	3.32704	3.32343	3.32635	3.30140	3.32343	3.69132	3.32584	3.32114	3.33722	3.09674	3.25067	2.40833	2.23211
168	2	Rep2	2.26000	1.95113	1.95721	1.95874	1.97997	1.95721	2.07096	1.95296	1.96926	1.97768	1.93081	2.13000	2.41898	2.31205
178	2	Rep2	2.42000	1.56355	1.54083	1.54843	1.51044	1.54083	1.70114	1.55687	1.51231	1.56891	1.90273	2.15778	2.08827	2.38199
211	2	Rep2	2.42000	1.79811	1.83211	1.82985	1.82055	1.83211	1.97881	1.80796	1.88646	1.85872	1.71575	2.13000	1.72419	2.48191
183	2	Rep2	2.46000	2.28062	2.35008	2.34368	2.17751	2.35008	3.10721	2.30095	2.45818	2.39089	2.78945	2.13000	2.11138	2.61180
180	2	Rep2	2.77000	3.90604	3.91907	3.91644	3.39369	3.91907	3.82246	3.90969	3.93784	3.91471	3.89695	3.25067	2.84062	2.87159
132	2	Rep2	2.79000	2.20875	2.18899	2.19562	2.18997	2.18899	2.39282	2.20300	2.16404	2.21268	2.19571	2.15778	2.41825	2.88158
165	2	Rep2	3.11000	2.78984	2.77011	2.77496	2.72013	2.77011	2.92778	2.78408	2.74300	2.78191	2.80388	2.15778	2.78060	2.91155
73	2	Rep2	3.17000	4.07127	4.08234	4.07970	3.96465	4.08234	3.98630	4.07435	4.09782	4.07501	3.96805	3.25067	2.57689	2.99149
41	2	Rep2	3.19000	3.77809	3.75406	3.75890	3.72114	3.75406	3.49929	3.77125	3.71934	3.75922	3.62294	3.25067	2.64382	3.04145
147	2	Rep2	3.25000	2.76035	2.74380	2.74769	2.72614	2.74380	2.73019	2.75554	2.72082	2.75320	2.77018	2.15778	3.10389	3.15135
104	2	Rep2	3.26000	3.41744	3.38172	3.38830	3.34115	3.38172	2.89689	3.40731	3.32939	3.38662	3.17151	3.25067	3.90444	3.37117
81	2	Rep2	3.42000	3.77390	3.79285	3.79216	3.79832	3.79285	4.04482	3.77949	3.82335	3.81013	3.67935	4.47269	3.64465	3.60098
167	2	Rep2	3.61000	3.36580	3.34220	3.34751	3.28446	3.34220	3.24175	3.35897	3.30899	3.35133	3.27820	2.15778	3.58607	4.01064
13	2	Rep2	4.25000	5.47465	5.46402	5.46998	5.42286	5.46402	4.79768	5.47197	5.45216	5.48925	5.06157	4.47269	5.41207	4.25045
118	2	Rep2	4.27000	5.83978	5.89677	5.88203	5.69611	5.89677	6.04158	5.85585	5.97509	5.85301	5.14575	6.11000	5.75730	4.27043
14	2	Rep2	4.80000	6.32622	6.31610	6.31812	6.23052	6.31610	5.03268	6.32332	6.30114	6.30906	4.86324	4.47269	6.07694	4.79999
20	2	Rep2	5.01000	6.41425	6.45964	6.44762	6.50854	6.45964	5.92474	6.42700	6.52168	6.41840	4.87963	6.11000	6.13882	5.00982
213	2	Rep2	5.96000	4.54292	4.53674	4.53955	4.52730	4.53674	4.35651	4.54121	4.52938	4.54587	3.83347	4.47269	4.26403	5.95904
52	2	Rep2	6.46000	6.42462	6.40989	6.41642	6.36190	6.40989	6.36094	6.42071	6.39185	6.43053	6.22913	9.19750	6.35901	6.45862
61	2	Rep2	6.63000	7.24422	7.39448	7.35602	6.99515	7.39448	7.25353	7.28685	7.60125	7.29148	5.98007	6.11000	7.66200	6.62848
164	2	Rep2	8.83000	7.46119	7.45100	7.45028	7.38132	7.45100	5.29957	7.45842	7.43223	7.42457	5.78274	4.47269	7.94001	8.82667
156	2	Rep2	11.13000	9.16831	9.14790	9.15008	9.07306	9.14790	10.77710	9.16263	9.11524	9.12301	9.87129	11.77889	9.47961	11.12477
109	2	Rep2	11.39000	11.06091	11.04985	11.05015	10.88399	11.04985	10.48162	11.05806	11.03010	11.01836	9.59599	9.19750	11.30810	11.38455
75	2	Rep3	0.34000	0.44212	0.53797	0.49445	0.59500	0.53797	0.85438	0.46835	0.49819	0.47228	0.78233	0.47625	0.71697	0.34367
148	2	Rep3	0.34000	0.03646	0.02761	0.02874	0.32801	0.02761	0.42051	0.03395	0.01879	0.01060	0.94835	0.47625	0.97667	0.34367
58	2	Rep3	0.39000	0.07533	0.07139	0.06929	0.12479	0.07139	0.40190	0.07422	0.05465	0.03954	0.48412	0.47625	0.70627	0.39363
46	2	Rep3	0.41000	0.29696	0.39085	0.34553	0.42197	0.39085	0.45169	0.32271	0.33771	0.30004	0.42558	0.47625	0.83594	0.41362
225	2	Rep3	0.47000	1.14410	1.18735	1.15819	0.86121	1.18735	0.41861	1.15630	1.11672	1.05266	0.66169	0.47625	1.05694	0.47357
198	2	Rep3	1.07000	0.92218	0.88886	0.90350	0.95902	0.88886	1.38663	0.91294	0.90235	0.90787	1.34904	2.58638	1.24431	1.07307
21	2	Rep3	1.54000	1.72556	1.70113	1.71294	1.74165	1.70113	1.99501	1.71874	1.71703	1.72467	1.96739	2.58638	1.80309	1.54268
144	2	Rep3	1.57000	1.12450	1.09790	1.11346	1.18512	1.09790	1.97409	1.11690	1.13139	1.15864	1.97184	2.58638	1.34806	1.57266
150	2	Rep3	1.62000	1.64931	1.62390	1.63661	1.07844	1.62390	2.13232	1.64221	1.64264	1.65361	1.87941	2.58638	1.66724	1.62262
106	2	Rep3	1.83000	1.92026	1.89580	1.90762	1.92658	1.89580	2.21781	1.91349	1.91072	1.91732	1.98148	2.58638	1.82699	1.83244
65	2	Rep3	2.12000	2.27353	2.27343	2.27528	2.24819	2.27343	2.81069	2.27334	2.28507	2.29193	2.51952	2.58638	1.78947	2.01230
28	2	Rep3	2.20000	2.49648	2.49361	2.49645	2.63798	2.49361	2.29608	2.49567	2.50269	2.50522	2.32646	2.58638	2.12164	2.01230
142	2	Rep3	2.20000	1.63565	1.61788	1.62205	2.48295	1.61788	1.82436	1.63094	1.60360	1.58182	1.75082	1.78030	3.16468	2.18216
153	2	Rep3	2.22000	1.57396	1.64586	1.61522	1.67520	1.64586	1.44469	1.59367	1.62525	1.60998	1.92613	0.47625	2.49127	2.20214
222	2	Rep3	2.34000	1.55144	1.54986	1.55466	1.61209	1.54986	2.53831	1.55074	1.57503	1.59623	2.14856	2.58638	1.76325	2.22212
214	2	Rep3	2.36000	2.12879	2.17431	2.15826	1.69682	2.17431	2.14435	2.14118	2.17918	2.18466	2.04605	3.48133	2.99449	2.26209
178	2	Rep3	2.42000	1.50863	1.48324	1.49689	1.51706	1.48324	1.81317	1.50147	1.50775	1.52456	1.93639	2.58638	2.22610	2.30206
183	2	Rep3	2.46000	2.24193	2.31629	2.29097	2.34650	2.31629	2.60065	2.26209	2.33003	2.34887	2.89485	3.48133	2.02169	2.39198
135	2	Rep3	2.49000	2.67598	2.69169	2.68757	2.71163	2.69169	2.79795	2.68002	2.70415	2.71504	2.34185	3.85000	2.41426	2.50189
180	2	Rep3	2.77000	3.90866	3.91986	3.91515	3.90343	3.91986	3.70606	3.91167	3.91780	3.91169	4.02932	3.85000	2.47487	2.76168
60	2	Rep3	2.98000	3.70557	3.67600	3.68960	3.67176	3.67600	3.38809	3.69744	3.68975	3.69335	3.41318	2.58638	3.79420	2.77167
80	2	Rep3	3.40000	3.99993	4.00000	3.99890	3.83183	4.00000	3.56003	3.99998	3.99409	3.98109	4.04590	3.85000	2.97954	2.97150
7	2	Rep3	3.58000	4.00620	4.00377	4.00539	3.95838	4.00377	4.06604	4.00551	4.00773	4.00531	4.00856	2.58638	2.60869	2.99149
125	2	Rep3	3.60000	3.88837	3.86200	3.87391	3.32127	3.86200	3.59682	3.88112	3.87309	3.87422	3.74999	2.58638	3.53581	3.04145
196	2	Rep3	3.60000	3.37021	3.35057	3.36023	3.29596	3.35057	3.18457	3.36475	3.36376	3.36866	3.22823	2.58638	2.73608	3.11139
154	2	Rep3	3.66000	4.43872	4.44477	4.44127	4.39619	4.44477	3.71495	4.44037	4.43857	4.42727	4.59795	3.85000	3.09192	3.15135
130	2	Rep3	3.89000	4.39871	4.37388	4.38481	4.31712	4.37388	3.95901	4.39192	4.38238	4.38126	4.14443	2.58638	3.95798	3.96069
200	2	Rep3	3.98000	5.19660	5.17702	5.18694	5.13531	5.17702	4.55644	5.19125	5.19004	5.19417	4.80376	5.87400	4.45945	4.02064
215	2	Rep3	4.03000	3.90563	3.90948	3.91406	3.93732	3.90948	4.02569	3.90650	3.94207	3.97007	3.45508	3.48133	3.40035	4.03063
187	2	Rep3	4.06000	4.92206	4.92104	4.92045	4.83677	4.92104	4.52099	4.92180	4.91596	4.90550	4.77277	3.85000	4.70974	4.06060
76	2	Rep3	4.78000	4.47461	4.47186	4.47164	4.36185	4.47186	3.66720	4.47390	4.46513	4.45175	4.47658	3.85000	4.41224	4.78001
120	2	Rep3	4.79000	4.02912	4.00223	4.01401	3.91828	4.00223	3.75179	4.02175	4.01135	4.01030	3.84117	2.58638	3.75224	4.79000
74	2	Rep3	4.83000	4.99533	5.05567	5.02847	5.08662	5.05567	4.69967	5.01176	5.03285	5.01506	4.98795	3.85000	5.06769	4.82997
77	2	Rep3	4.87000	5.67765	5.67656	5.67427	5.50366	5.67656	5.40504	5.67747	5.66126	5.63960	5.85648	5.87400	5.81171	4.86994
83	2	Rep3	5.84000	5.37164	5.36352	5.36904	5.36215	5.36352	4.16385	5.36950	5.37448	5.37635	4.94068	3.48133	5.37319	5.83913
53	2	Rep3	6.12000	5.77976	5.76747	5.77638	5.75335	5.76747	4.56767	5.77641	5.78876	5.80142	4.85872	3.48133	5.64799	6.11890
166	2	Rep3	7.02000	6.61803	6.60223	6.61155	6.68642	6.60223	6.78749	6.61367	6.61990	6.63120	6.86024	5.87400	6.25224	7.01816
56	2	Rep4	0.34000	0.31159	0.34453	0.32511	-0.02056	0.34453	0.42027	0.32021	0.25684	0.29992	0.10278	0.40313	0.74532	0.34367
225	2	Rep4	0.47000	1.19219	1.22755	1.20094	1.17100	1.22755	0.42083	1.20181	0.99654	1.10395	0.56687	0.40313	0.99548	0.47357
89	2	Rep4	0.56000	0.65965	0.68871	0.67298	0.68012	0.68871	0.58664	0.66720	0.64124	0.66209	0.73967	0.40313	0.99068	0.56349
57	2	Rep4	1.39000	1.58131	1.55511	1.56765	1.52582	1.55511	1.95061	1.57452	1.56647	1.56041	1.86104	1.75543	1.57346	1.39281
172	2	Rep4	1.50000	1.43339	1.40973	1.42339	1.25851	1.40973	1.97435	1.42708	1.47941	1.44965	1.85085	2.40372	1.51832	1.50272
228	2	Rep4	1.63000	1.73785	1.70378	1.71943	1.69356	1.70378	1.91447	1.72906	1.70334	1.70344	1.90424	1.75543	1.69099	1.63261
224	2	Rep4	1.69000	1.14926	1.15811	1.15490	1.15497	1.15811	1.98031	1.15146	1.18046	1.16719	1.48793	1.75543	1.30845	1.69256
42	2	Rep4	1.86000	1.97095	1.95495	1.96442	1.99915	1.95495	2.19285	1.96667	2.00691	1.98250	2.16809	2.40372	1.90165	1.86242
27	2	Rep4	1.97000	1.63250	1.60644	1.62081	1.73337	1.60644	2.06996	1.62562	1.66392	1.63822	1.81545	2.40372	1.60644	1.97233
181	2	Rep4	1.98000	2.20699	2.18013	2.19424	2.19367	2.18013	2.36871	2.19995	2.22149	2.20127	2.25713	2.40372	2.10869	1.98232
114	2	Rep4	2.00000	2.47468	2.45070	2.46281	2.47885	2.45070	2.92271	2.46842	2.47640	2.46233	2.57842	2.40372	2.27856	2.07225
195	2	Rep4	2.01000	1.83474	1.80495	1.82038	1.80630	1.80495	2.18730	1.82696	1.84473	1.82547	1.97851	2.40372	2.10936	2.15218
29	2	Rep4	2.06000	1.87548	1.83136	1.85202	1.85942	1.83136	1.96122	1.86409	1.83811	1.83475	2.03867	1.75543	1.58017	2.20214
65	2	Rep4	2.12000	2.23606	2.23850	2.23882	2.27565	2.23850	2.85451	2.23655	2.27707	2.25716	2.60030	3.41929	1.74468	2.22212
63	2	Rep4	2.23000	2.24280	2.21354	2.22949	2.24434	2.21354	2.29015	2.23511	2.27123	2.24353	2.20687	2.40372	2.09010	2.23211
34	2	Rep4	2.30000	2.38089	2.34904	2.36565	2.39682	2.34904	2.29612	2.37258	2.39326	2.37109	2.29089	2.40372	2.38723	2.23211
35	2	Rep4	2.31000	2.53053	2.51485	2.52258	2.53341	2.51485	2.57026	2.52644	2.52763	2.51789	2.87722	3.41929	2.25205	2.33203
39	2	Rep4	2.31000	2.69207	2.66379	2.67869	2.67328	2.66379	2.44701	2.68468	2.70567	2.68381	2.32221	2.40372	2.24705	2.49190
126	2	Rep4	2.37000	2.44485	2.45991	2.45290	3.24587	2.45991	2.17376	2.44879	2.45102	2.44343	2.28484	1.75543	2.40215	2.50189
122	2	Rep4	2.68000	2.23853	2.21155	2.22676	2.21166	2.21155	2.28390	2.23140	2.27784	2.24700	2.27529	2.40372	2.40855	2.64178
180	2	Rep4	2.77000	3.83075	3.84609	3.83847	3.51119	3.84609	3.67230	3.83471	3.83601	3.83515	3.94419	3.41929	2.64474	2.71172
132	2	Rep4	2.79000	2.15732	2.13518	2.14819	2.17467	2.13518	2.32457	2.15143	2.20278	2.17140	2.18112	2.40372	3.34584	2.98149
189	2	Rep4	2.88000	2.57115	2.58511	2.58233	2.66359	2.58511	2.99968	2.57448	2.67504	2.63107	2.66316	3.41929	2.59674	3.04145
165	2	Rep4	3.11000	2.73327	2.71524	2.72475	2.74396	2.71524	3.19451	2.72854	2.74505	2.72868	2.97645	3.41929	3.52685	3.04145
101	2	Rep4	3.36000	3.20967	3.18352	3.19797	3.22798	3.18352	3.10307	3.20278	3.24050	3.21333	2.91950	3.41929	3.88352	3.17134
80	2	Rep4	3.40000	3.91596	3.92077	3.91745	3.89987	3.92077	3.77173	3.91726	3.89586	3.90096	4.08315	3.41929	3.62424	3.19132
17	2	Rep4	3.95000	4.81661	4.79816	4.80947	4.81450	4.79816	5.16832	4.81181	4.85164	4.81621	5.10020	3.36000	2.87623	3.36118
15	2	Rep4	4.01000	4.30227	4.32076	4.31346	4.41842	4.32076	4.50621	4.30700	4.34539	4.32426	4.38237	5.82773	3.05610	3.60098
120	2	Rep4	4.79000	3.96214	3.93892	3.95056	3.90826	3.93892	3.62148	3.95611	3.95999	3.94713	3.64877	3.41929	3.73776	4.79000
52	2	Rep4	6.46000	6.37179	6.35273	6.36463	6.45852	6.35273	6.35487	6.36681	6.41427	6.37745	6.44724	5.82773	6.29317	6.45862
61	2	Rep4	6.63000	7.04698	7.20520	7.12116	7.28121	7.20520	6.90844	7.08823	6.96478	7.06653	5.23603	5.82773	7.38983	6.62848
163	2	Rep4	7.37000	8.04704	8.02609	8.03750	8.24723	8.02609	9.64207	8.04168	8.05324	8.03102	8.98787	10.84750	8.42726	7.36787
202	2	Rep4	8.05000	5.73485	5.86438	5.79635	5.68964	5.86438	5.14157	5.76858	5.68375	5.75571	5.84038	3.41929	6.28826	8.04731
179	2	Rep4	9.32000	8.58525	8.57167	8.57904	8.72898	8.57167	10.32219	8.58181	8.58730	8.57300	10.28961	10.84750	8.76744	9.31626
155	2	Rep4	10.51000	8.77866	8.76731	8.77349	8.91110	8.76731	10.60766	8.77579	8.78048	8.76836	10.35658	10.84750	8.88807	10.50528
156	2	Rep4	11.13000	9.04307	9.02200	9.03075	9.10251	9.02200	11.04504	9.03780	8.99188	9.00115	10.07846	10.84750	9.25333	11.12477
48	2	Rep4	13.67000	13.30140	13.34606	13.31380	13.47423	13.34606	10.91551	13.31361	13.07724	13.19975	9.10065	10.84750	12.55018	13.66267
56	2	Rep5	0.34000	0.29704	0.33430	0.31937	0.33561	0.33430	0.43531	0.30791	0.35463	0.27300	0.09722	0.50882	0.76870	0.34367
112	2	Rep5	0.38000	0.65881	0.66150	0.65661	0.63601	0.66150	0.42422	0.65956	0.66148	0.60767	0.42760	0.50882	0.91459	0.38364
58	2	Rep5	0.39000	0.12253	0.11866	0.11561	0.05138	0.11866	0.38047	0.12124	0.11494	0.06436	0.27573	0.50882	0.67037	0.39363
23	2	Rep5	0.47000	0.87109	0.85766	0.85255	0.88116	0.85766	0.41008	0.86722	0.84589	0.74808	0.90881	0.50882	0.86699	0.47357
225	2	Rep5	0.47000	1.13534	1.16697	1.14612	1.09915	1.16697	0.41407	1.14484	1.18031	1.01709	0.50349	0.50882	0.96872	0.47357
127	2	Rep5	1.62000	1.08626	1.06341	1.07125	1.65753	1.06341	1.65793	1.07940	1.05083	1.07809	1.25466	2.15261	1.25145	1.62262
206	2	Rep5	1.66000	1.15311	1.19011	1.18522	1.10643	1.19011	2.17957	1.16372	1.21483	1.24674	2.75819	2.42967	1.37311	1.66258
116	2	Rep5	1.98000	2.16559	2.13851	2.14771	2.13722	2.13851	2.22593	2.15763	2.12329	2.15491	2.21139	2.15261	2.00197	1.98232
173	2	Rep5	1.99000	1.84222	1.82546	1.83296	2.28263	1.82546	2.05609	1.83710	1.81708	1.85568	2.05384	2.15261	1.81160	1.99231
226	2	Rep5	1.99000	2.30765	2.34910	2.34070	1.82237	2.34910	2.34461	2.31989	2.37503	2.37847	2.21898	2.42967	2.26175	1.99231
218	2	Rep5	2.00000	1.99209	1.97282	1.97774	1.97307	1.97282	1.68029	1.98640	1.96130	1.96584	2.00842	2.15261	2.21837	2.07225
128	2	Rep5	2.05000	1.94532	1.98213	1.97611	1.96215	1.98213	2.10635	1.95607	2.00596	2.02407	1.94657	2.42967	1.75447	2.17216
37	2	Rep5	2.07000	2.13888	2.15723	2.15483	2.35956	2.15723	2.17105	2.14421	2.16943	2.18274	2.19438	2.42967	2.33251	2.20214
223	2	Rep5	2.14000	2.01564	2.07477	2.05996	2.06641	2.07477	2.09412	2.03309	2.11050	2.08615	2.00441	2.42967	2.40240	2.23211
141	2	Rep5	2.20000	2.68027	2.64852	2.65845	2.56201	2.64852	2.42813	2.67096	2.63023	2.65842	2.56859	2.15261	2.24946	2.33203
63	2	Rep5	2.23000	2.25624	2.22917	2.23904	2.69654	2.22917	2.30596	2.24821	2.21432	2.25359	2.26381	2.15261	1.70401	2.34202
131	2	Rep5	2.38000	2.18953	2.17530	2.18269	2.19627	2.17530	2.49789	2.18513	2.16868	2.21178	2.28314	2.15261	2.60530	2.35201
183	2	Rep5	2.46000	2.31886	2.39068	2.37665	2.43604	2.39068	2.98240	2.33995	2.43592	2.45084	2.49235	4.67462	2.15074	2.36201
31	2	Rep5	2.57000	2.60162	2.56113	2.57221	2.52671	2.56113	2.57630	2.58982	2.53700	2.55717	2.63633	2.15261	2.25910	2.57183
122	2	Rep5	2.68000	2.25987	2.23518	2.24483	2.24300	2.23518	2.45120	2.25249	2.22199	2.26451	2.34668	2.15261	2.76746	2.74169
220	2	Rep5	2.76000	2.68298	2.71555	2.71034	2.74643	2.71555	2.79831	2.69257	2.73656	2.75271	2.42048	2.42967	2.59773	2.82163
189	2	Rep5	2.88000	2.61295	2.63115	2.63093	2.70733	2.63115	3.21373	2.61802	2.64440	2.68153	2.82828	3.71185	2.58738	2.99149
38	2	Rep5	2.97000	3.03829	3.00846	3.01493	3.64494	3.00846	2.43271	3.02961	2.98989	2.98493	2.80632	2.15261	3.09302	3.14136
204	2	Rep5	2.97000	2.35907	2.32629	2.33690	3.01423	2.32629	2.16678	2.34938	2.30766	2.34180	2.29123	2.15261	4.65667	3.29124
176	2	Rep5	3.15000	3.28912	3.27234	3.27912	3.34754	3.27234	3.43290	3.28407	3.26348	3.29160	3.04359	3.71185	2.92189	3.36118
147	2	Rep5	3.25000	2.73807	2.71926	2.72524	2.69654	2.71926	2.57075	2.73249	2.70851	2.72602	2.73480	2.15261	3.92785	3.37117
17	2	Rep5	3.95000	4.78474	4.77115	4.77781	4.78896	4.77115	5.17852	4.78093	4.76412	4.79634	5.08668	4.67462	4.86152	3.60098
209	2	Rep5	3.96000	3.95475	3.91926	3.92696	3.92617	3.91926	3.13506	3.94453	3.89703	3.89029	3.48197	2.42967	4.48824	3.66093
187	2	Rep5	4.06000	4.83164	4.83053	4.82937	4.54569	4.83053	4.06642	4.83132	4.82914	4.80492	4.53754	3.71185	4.76915	4.06060
118	2	Rep5	4.27000	5.70998	5.76291	5.74419	5.81245	5.76291	5.71811	5.72542	5.79246	5.70240	5.10907	6.10636	5.77068	4.27043
121	2	Rep5	5.35000	4.55134	4.53525	4.53862	4.54084	4.53525	4.09821	4.54665	4.52512	4.51597	4.20683	3.71185	4.54952	5.34954
54	2	Rep5	5.57000	5.76806	5.80270	5.78880	5.78634	5.80270	5.67286	5.77822	5.82120	5.74079	5.68110	6.10636	6.01102	5.56936
92	2	Rep5	6.33000	5.74744	5.73841	5.73711	5.78475	5.73841	5.10422	5.74494	5.73107	5.68445	4.88575	3.71185	5.96185	6.32873
8	2	Rep5	8.93000	8.52750	8.52427	8.52821	8.70457	8.52427	8.57425	8.52689	8.52312	8.54085	7.66091	10.34688	9.25905	8.92658
159	2	Rep5	11.68000	9.44947	9.43901	9.43926	10.36969	9.43901	10.52377	9.44663	9.43113	9.38553	10.35418	10.34688	9.63929	11.67431
47	2	Rep5	12.60000	11.88282	11.85728	11.85730	12.07644	11.85728	11.09250	11.87584	11.83809	11.74816	9.89908	10.34688	11.76093	12.59356
84	2	Rep5	13.13000	10.98804	10.97596	10.97271	11.03171	10.97596	10.56516	10.98487	10.96513	10.87315	10.77404	10.34688	11.06356	13.12312
48	2	Rep5	13.67000	13.23065	13.26293	13.23996	13.50225	13.26293	11.18749	13.24052	13.27501	13.06402	9.22316	10.34688	12.15732	13.66267
85	3	Rep1	0.33000	0.29451	0.28840	0.29014	0.29282	0.28840	0.72022	0.29272	0.28816	0.28598	0.52976	1.89933	0.70942	0.33368
82	3	Rep1	0.48000	0.56125	0.57817	0.57193	0.60721	0.57817	1.22661	0.56573	0.58141	0.58477	1.31760	1.89933	0.91378	0.48356
199	3	Rep1	1.47000	1.34259	1.30483	1.32082	1.32751	1.30483	1.38870	1.33223	1.32194	1.31835	1.37204	1.89933	1.41688	1.47274
172	3	Rep1	1.50000	1.44490	1.41866	1.43236	1.29248	1.41866	1.98654	1.43752	1.45385	1.45742	1.82253	2.78403	1.52820	1.50272
68	3	Rep1	1.55000	1.90830	1.88698	1.89733	1.98173	1.88698	2.22323	1.90234	1.90875	1.90826	2.32223	2.78403	2.14554	1.55268
228	3	Rep1	1.63000	1.69947	1.66254	1.67724	1.68398	1.66254	1.88494	1.68941	1.67052	1.66427	1.84669	1.89933	1.66707	1.63261
206	3	Rep1	1.66000	1.15650	1.18581	1.17894	1.25581	1.18581	2.18002	1.16417	1.22192	1.23712	2.77564	1.89933	1.34373	1.66258
194	3	Rep1	1.79000	1.28733	1.27374	1.28188	1.30955	1.27374	1.71571	1.28340	1.30219	1.30580	1.83614	2.78403	1.54458	1.79248
42	3	Rep1	1.86000	1.97023	1.95238	1.96191	2.01516	1.95238	2.09754	1.96520	1.97795	1.98000	2.15883	2.78403	1.92153	1.86242
27	3	Rep1	1.97000	1.63520	1.60741	1.62124	1.86049	1.60741	2.03190	1.62747	1.63764	1.63981	1.91230	2.78403	1.60514	1.97233
110	3	Rep1	2.18000	3.17539	3.21555	3.20165	3.22836	3.21555	2.84834	3.18638	3.22040	3.22830	3.83041	1.89933	2.28699	2.12220
59	3	Rep1	2.20000	2.58562	2.54557	2.56352	2.62741	2.54557	2.42808	2.57467	2.56987	2.56757	2.50213	2.78403	2.07814	2.15218
45	3	Rep1	2.23000	2.59874	2.57134	2.58421	2.60985	2.57134	2.57046	2.59118	2.59394	2.59312	2.50369	2.78403	1.75947	2.17216
171	3	Rep1	2.23000	2.71230	2.68364	2.69881	2.60754	2.68364	2.48533	2.70435	2.72083	2.72475	2.54052	3.95750	3.19717	2.18216
34	3	Rep1	2.30000	2.36340	2.32980	2.34525	1.97431	2.32980	2.32874	2.35417	2.35402	2.35292	2.33179	2.78403	1.53816	2.20214
39	3	Rep1	2.31000	2.68440	2.65488	2.66864	2.54064	2.65488	2.49364	2.67630	2.67739	2.67655	2.44350	2.78403	2.34637	2.20214
131	3	Rep1	2.38000	2.17851	2.15987	2.17084	2.07131	2.15987	2.62035	2.17320	2.19562	2.20033	2.24307	2.78403	2.10140	2.23211
140	3	Rep1	2.39000	2.55272	2.56187	2.56129	2.55153	2.56187	2.19820	2.55512	2.58423	2.59126	2.18052	1.89933	1.69242	2.34202
152	3	Rep1	2.57000	2.48053	2.44672	2.46254	2.46720	2.44672	2.48772	2.47122	2.47380	2.47342	2.37959	2.78403	3.24345	2.37200
220	3	Rep1	2.76000	2.68853	2.71697	2.70879	2.69314	2.71697	2.66261	2.69621	2.73521	2.74491	2.24353	1.89933	2.39127	2.39198
132	3	Rep1	2.79000	2.17122	2.14757	2.16019	2.18202	2.14757	2.44389	2.16460	2.18049	2.18383	2.33187	2.78403	2.78000	2.74169
38	3	Rep1	2.97000	2.98061	2.95319	2.96274	2.34902	2.95319	2.40852	2.97323	2.94689	2.93674	2.92289	2.78403	2.45356	2.88158
103	3	Rep1	3.04000	3.84685	3.82483	3.83485	3.82387	3.82483	3.36060	3.84081	3.83970	3.83691	3.45492	3.95750	3.38011	2.98149
165	3	Rep1	3.11000	2.70462	2.68360	2.69317	2.73939	2.68360	2.62127	2.69881	2.69886	2.69624	2.69197	2.78403	2.94844	3.15135
147	3	Rep1	3.25000	2.67672	2.65888	2.66677	2.71310	2.65888	2.37442	2.67181	2.66964	2.66633	2.68680	2.78403	3.95751	3.17134
149	3	Rep1	3.32000	2.41454	2.41231	2.41439	2.48258	2.41231	2.64530	2.41380	2.42457	2.42446	2.57976	2.78403	2.52165	3.32121
101	3	Rep1	3.36000	3.23556	3.20694	3.22093	3.22738	3.20694	3.10969	3.22762	3.23541	3.23570	2.90125	2.78403	3.60198	3.33121
102	3	Rep1	3.42000	3.44344	3.40866	3.42334	3.41026	3.40866	3.28204	3.43396	3.42230	3.41676	3.21581	2.78403	3.70686	3.42113
125	3	Rep1	3.60000	3.83401	3.80862	3.81991	3.84469	3.80862	3.61404	3.82704	3.82387	3.82032	3.56655	5.66125	3.64185	3.60098
107	3	Rep1	4.40000	5.05705	5.05737	5.05532	5.06590	5.05737	4.23474	5.05718	5.04210	5.03307	4.47745	5.66125	4.90932	4.40032
120	3	Rep1	4.79000	3.97252	3.94649	3.95771	3.96630	3.94649	3.68489	3.96541	3.95893	3.95440	3.67220	5.66125	3.77550	4.79000
77	3	Rep1	4.87000	5.57443	5.57635	5.57236	5.58026	5.57635	5.10653	5.57509	5.54888	5.53612	5.33858	5.66125	5.78588	4.86994
20	3	Rep1	5.01000	6.38293	6.42793	6.40645	6.34405	6.42793	5.52094	6.39520	6.39209	6.38426	4.56249	5.66125	5.96119	5.00982
91	3	Rep1	5.56000	5.39789	5.36173	5.37655	5.33645	5.36173	4.87611	5.38818	5.36920	5.36172	4.56284	3.95750	5.41209	5.55937
54	3	Rep1	5.57000	5.81046	5.85108	5.83035	5.85645	5.85108	4.67398	5.82163	5.80646	5.79507	5.32834	5.66125	5.93559	5.56936
86	3	Rep1	6.19000	5.75545	5.88670	5.82465	5.73241	5.88670	5.98308	5.79144	5.78049	5.76576	5.94004	2.78403	7.00912	6.18885
113	3	Rep1	7.28000	5.76377	5.79596	5.77945	5.72227	5.79596	4.62989	5.77261	5.76026	5.75030	4.89676	5.66125	5.68643	7.27795
164	3	Rep1	8.83000	7.46905	7.45796	7.45980	7.25935	7.45796	5.32506	7.46626	7.43597	7.42295	5.55133	5.66125	7.86770	8.82667
9	3	Rep1	12.37000	13.92500	13.92579	13.91557	13.92979	13.92579	11.27745	13.92579	13.84025	13.80810	10.21228	11.28923	13.31163	12.36375
87	3	Rep2	0.32000	0.24827	0.24827	0.24805	0.30345	0.24827	0.42140	0.25083	0.24654	0.23768	0.10714	0.41800	0.69947	0.32369
85	3	Rep2	0.33000	0.26157	0.26157	0.25891	0.23051	0.26157	0.55990	0.26053	0.26223	0.26212	0.71981	1.87064	0.76730	0.33368
148	3	Rep2	0.34000	0.07973	0.07973	0.07263	0.13731	0.07973	0.43300	0.07608	0.08193	0.07123	1.09052	0.41800	0.65189	0.34367
89	3	Rep2	0.56000	0.64388	0.64388	0.65334	0.70020	0.64388	0.64891	0.65197	0.63890	0.65397	0.58599	0.41800	1.00758	0.56349
191	3	Rep2	1.43000	1.20065	1.20065	1.20263	1.64453	1.20065	2.09456	1.19943	1.20176	1.23095	2.36668	2.76562	1.51464	1.43277
68	3	Rep2	1.55000	1.82248	1.82248	1.81727	1.99071	1.82248	2.34144	1.81761	1.82561	1.82290	2.48909	2.76562	2.10102	1.55268
144	3	Rep2	1.57000	1.10659	1.10659	1.10267	1.07971	1.10659	2.19849	1.10046	1.11076	1.13617	2.63149	2.76562	1.32992	1.57266
228	3	Rep2	1.63000	1.66608	1.66608	1.65181	1.65056	1.66608	1.83783	1.65635	1.67195	1.63985	1.87777	1.87064	1.72093	1.63261
194	3	Rep2	1.79000	1.21792	1.21792	1.21671	1.34214	1.21792	1.78842	1.21529	1.21978	1.23468	1.99732	2.76562	1.53316	1.79248
226	3	Rep2	1.99000	2.37059	2.37059	2.38781	1.81230	2.37059	2.33265	2.38095	2.36443	2.40930	2.18416	1.87064	2.27430	1.99231
29	3	Rep2	2.06000	1.79901	1.79901	1.78101	1.82822	1.79901	1.92454	1.78647	1.80659	1.76704	2.05820	1.87064	2.02248	2.00230
67	3	Rep2	2.07000	2.30785	2.30785	2.29251	2.12838	2.30785	2.12160	2.29838	2.31340	2.26580	2.67156	1.87064	2.43173	2.00230
55	3	Rep2	2.29000	3.18571	3.18571	3.17733	3.20749	3.18571	2.96078	3.17858	3.19014	3.17755	2.87837	2.76562	2.13515	2.01230
26	3	Rep2	2.30000	1.96047	1.96047	1.96335	2.37181	1.96047	2.34757	1.95934	1.96152	1.99471	2.13299	2.76562	3.16805	2.18216
222	3	Rep2	2.34000	1.53682	1.53682	1.54123	1.59754	1.53682	2.46854	1.53701	1.53707	1.57208	2.34344	2.76562	2.36118	2.20214
126	3	Rep2	2.37000	2.42292	2.42292	2.42959	2.47640	2.42292	2.18555	2.42767	2.41997	2.42663	2.24223	1.87064	2.12917	2.33203
66	3	Rep2	2.48000	1.29979	1.29979	1.29539	1.41854	1.29979	2.00022	1.29521	1.30280	1.30666	2.34487	2.76562	1.79272	2.36201
43	3	Rep2	2.54000	2.35703	2.35703	2.34744	2.38810	2.35703	2.30035	2.34895	2.36208	2.35087	2.40452	2.76562	1.76415	2.42196
152	3	Rep2	2.57000	2.45475	2.45475	2.44457	2.53509	2.45475	2.50033	2.44613	2.46013	2.44920	2.37262	2.76562	2.26823	2.49190
182	3	Rep2	2.63000	5.78399	5.78399	5.78669	2.15264	5.78399	6.50358	5.78236	5.78525	5.80963	5.63450	7.86500	2.29341	2.54186
38	3	Rep2	2.97000	2.92314	2.92314	2.91123	3.73103	2.92314	2.56489	2.91587	2.92741	2.88734	3.06465	2.76562	2.39873	2.64178
129	3	Rep2	3.04000	2.80402	2.80402	2.80129	2.87756	2.80402	3.30039	2.80033	2.80648	2.81376	2.74518	2.76562	2.09392	2.68174
210	3	Rep2	3.14000	3.08071	3.08071	3.07183	3.08786	3.08071	2.78558	3.07520	3.08396	3.05301	3.12234	2.76562	2.49924	2.76168
79	3	Rep2	3.50000	3.67018	3.67018	3.67942	3.73225	3.67018	3.52135	3.67673	3.66628	3.68139	3.02882	2.76562	3.40221	2.77167
125	3	Rep2	3.60000	3.79400	3.79400	3.78597	4.95381	3.79400	3.59271	3.78759	3.79796	3.78178	3.50763	2.76562	3.26299	2.97150
22	3	Rep2	3.64000	2.62601	2.62601	2.64219	2.79624	2.62601	2.59493	2.63618	2.62009	2.66336	2.35336	2.76562	2.92224	3.15135
130	3	Rep2	3.89000	4.32875	4.32875	4.32068	4.35845	4.32875	3.94714	4.32259	4.33253	4.31318	3.87863	4.36917	3.61619	3.19132
15	3	Rep2	4.01000	4.32982	4.32982	4.33932	4.31833	4.32982	4.24895	4.33546	4.32648	4.34624	4.32628	4.36917	3.25691	3.26126
205	3	Rep2	4.01000	3.59895	3.59895	3.59612	3.68611	3.59895	3.36227	3.59680	3.60029	3.59027	3.37061	2.76562	3.59706	3.50107
76	3	Rep2	4.78000	4.30758	4.30758	4.30632	4.40898	4.30758	3.42029	4.30783	4.30733	4.28797	3.90239	2.76562	4.34278	4.78001
74	3	Rep2	4.83000	4.79073	4.79073	4.81350	5.04171	4.79073	4.20564	4.80915	4.77943	4.80144	4.33301	2.76562	4.93274	4.82997
77	3	Rep2	4.87000	5.52361	5.52361	5.52132	5.63068	5.52361	5.29041	5.52418	5.52304	5.49083	4.98099	4.36917	5.71086	4.86994
92	3	Rep2	6.33000	5.75429	5.75429	5.74892	5.75345	5.75429	5.08896	5.75293	5.75483	5.71357	5.00413	4.36917	5.88796	6.32873
111	3	Rep2	6.67000	6.69283	6.69283	6.69018	6.46222	6.69283	7.21604	6.68899	6.69531	6.69756	6.97083	7.86500	6.23681	6.66845
202	3	Rep2	8.05000	5.64141	5.64141	5.68286	5.79245	5.64141	5.20678	5.67601	5.62001	5.65418	5.88803	2.76562	6.22817	8.04731
190	3	Rep2	9.12000	11.56484	11.56484	11.55358	11.39907	11.56484	11.28380	11.55809	11.56866	11.51884	10.26003	11.32000	11.90086	9.11643
133	3	Rep2	9.83000	11.04364	11.04364	11.03667	10.75985	11.04364	12.36338	11.04229	11.04404	10.99009	11.89374	11.32000	11.12706	9.82584
158	3	Rep2	10.04000	8.04001	8.04001	8.03492	7.86285	8.04001	7.88796	8.03523	8.04293	8.03012	8.38526	7.86500	8.01192	10.03567
170	3	Rep2	10.27000	11.45790	11.45790	11.45175	11.31105	11.45790	12.36021	11.45688	11.45813	11.40854	11.70927	11.32000	11.40270	10.26548
112	3	Rep3	0.38000	0.68387	0.68387	0.68003	1.33626	0.68387	0.39352	0.68401	0.68230	0.65662	0.40404	0.49500	0.69947	0.32369
100	3	Rep3	0.42000	0.34641	0.34641	0.34268	0.21477	0.34641	0.40400	0.35224	0.30081	0.30429	0.25245	0.49500	0.76730	0.33368
185	3	Rep3	0.43000	0.49893	0.49893	0.50830	0.45863	0.49893	0.62526	0.51912	0.34511	0.51258	0.56756	0.49500	0.65189	0.34367
89	3	Rep3	0.56000	0.69812	0.69812	0.70090	0.63028	0.69812	0.66805	0.70537	0.64356	0.70012	0.62456	0.49500	1.00758	0.56349
69	3	Rep3	0.95000	1.59027	1.59027	1.58415	1.64500	1.59027	1.31146	1.58538	1.62654	1.55830	1.65931	2.14164	1.51464	1.43277
177	3	Rep3	1.21000	1.38851	1.38851	1.40456	1.24701	1.38851	2.15980	1.40521	1.26469	1.46015	2.45583	2.32929	2.10102	1.55268
127	3	Rep3	1.62000	1.08924	1.08924	1.08732	1.68237	1.08924	1.60953	1.08349	1.13541	1.09375	1.27676	2.14164	1.32992	1.57266
116	3	Rep3	1.98000	2.15545	2.15545	2.15290	2.26355	2.15545	2.18005	2.14867	2.20761	2.15386	2.07863	2.14164	1.72093	1.63261
181	3	Rep3	1.98000	2.15422	2.15422	2.15212	2.15170	2.15422	2.07405	2.14867	2.19777	2.15403	2.23136	2.14164	1.53316	1.79248
115	3	Rep3	2.01000	2.14953	2.14953	2.14561	2.10570	2.14953	2.08522	2.14726	2.16418	2.12314	2.22091	2.14164	2.27430	1.99231
16	3	Rep3	2.33000	2.44377	2.44377	2.44217	2.43779	2.44377	2.48591	2.43818	2.48721	2.44561	2.22234	2.32929	2.02248	2.00230
207	3	Rep3	2.35000	3.11152	3.11152	3.11981	2.98679	3.11152	3.27447	3.11325	3.10142	3.16356	2.97251	2.32929	2.43173	2.00230
126	3	Rep3	2.37000	2.43077	2.43077	2.43342	2.35398	2.43077	2.19524	2.43427	2.40222	2.43514	2.26080	2.32929	2.13515	2.01230
201	3	Rep3	2.39000	2.03637	2.03637	2.02938	1.99229	2.03637	1.90865	2.03187	2.06701	1.99332	2.29793	2.14164	3.16805	2.18216
66	3	Rep3	2.48000	1.31494	1.31494	1.31537	1.48408	1.31494	1.48122	1.31251	1.33684	1.32952	1.89779	2.14164	2.36118	2.20214
44	3	Rep3	2.50000	2.57021	2.57021	2.57159	2.62505	2.57021	2.95756	2.56790	2.59107	2.58755	2.57615	2.14164	2.12917	2.33203
43	3	Rep3	2.54000	2.35823	2.35823	2.35595	2.38023	2.35823	2.31147	2.35201	2.40691	2.35820	2.40107	2.14164	1.79272	2.36201
152	3	Rep3	2.57000	2.46195	2.46195	2.45947	2.46346	2.46195	2.35243	2.45503	2.51587	2.46160	2.29452	2.14164	1.76415	2.42196
143	3	Rep3	2.74000	2.96394	2.96394	2.96144	2.95914	2.96394	2.50723	2.95721	3.01527	2.96054	2.59620	2.32929	2.26823	2.49190
132	3	Rep3	2.79000	2.17288	2.17288	2.17326	2.17005	2.17288	2.39052	2.16854	2.20858	2.18815	2.18623	2.14164	2.29341	2.54186
189	3	Rep3	2.88000	2.62591	2.62591	2.63450	2.60158	2.62591	3.10045	2.63110	2.59165	2.67618	2.74187	3.70875	2.39873	2.64178
33	3	Rep3	2.97000	3.72592	3.72592	3.72882	2.32171	3.72592	4.26145	3.72522	3.73332	3.74503	3.02186	5.68333	2.09392	2.68174
129	3	Rep3	3.04000	2.80724	2.80724	2.80853	2.81848	2.80724	3.44248	2.80525	2.82531	2.82216	2.77078	3.70875	2.49924	2.76168
165	3	Rep3	3.11000	2.61039	2.61039	2.60931	2.77572	2.61039	2.83929	2.60753	2.63358	2.61024	2.69629	2.14164	3.40221	2.77167
149	3	Rep3	3.32000	2.32766	2.32766	2.32996	2.69877	2.32766	2.63778	2.32952	2.31600	2.34099	2.55565	2.14164	3.26299	2.97150
79	3	Rep3	3.50000	3.63029	3.63029	3.63522	3.85898	3.63029	3.60649	3.63828	3.57192	3.64344	3.35779	3.70875	2.92224	3.15135
22	3	Rep3	3.64000	2.62776	2.62776	2.63700	2.69162	2.62776	2.56737	2.63887	2.54822	2.66824	2.36718	2.14164	3.61619	3.19132
146	3	Rep3	4.02000	4.80419	4.80419	4.80944	4.60369	4.80419	4.23461	4.80367	4.80813	4.83338	4.58338	4.29000	3.25691	3.26126
51	3	Rep3	4.12000	4.59723	4.59723	4.60359	4.60107	4.59723	4.28543	4.59788	4.59256	4.63191	4.37539	4.29000	3.59706	3.50107
118	3	Rep3	4.27000	5.61240	5.61240	5.61888	5.68892	5.61240	5.66574	5.62946	5.48333	5.60615	4.86112	5.68333	4.34278	4.78001
61	3	Rep3	6.63000	6.90302	6.90302	6.91853	7.19824	6.90302	6.37466	6.94424	6.58899	6.89425	4.87290	5.68333	4.93274	4.82997
111	3	Rep3	6.67000	6.66259	6.66259	6.66351	6.98618	6.66259	6.52032	6.65902	6.68969	6.66495	6.81218	5.68333	5.71086	4.86994
202	3	Rep3	8.05000	5.50982	5.50982	5.52364	5.83038	5.50982	5.04803	5.54416	5.24846	5.51119	5.16144	3.70875	5.88796	6.32873
190	3	Rep3	9.12000	11.42275	11.42275	11.41658	11.55822	11.42275	11.54975	11.41654	11.46393	11.36346	10.77319	10.83882	6.23681	6.66845
94	3	Rep3	9.54000	9.77997	9.77997	9.77737	9.76854	9.77997	11.03747	9.77550	9.81045	9.74804	11.09385	10.83882	6.22817	8.04731
90	3	Rep3	9.67000	6.82433	6.82433	6.84151	6.95414	6.82433	5.54391	6.87081	6.46923	6.81340	5.24422	5.68333	11.12706	9.82584
156	3	Rep3	11.13000	9.23147	9.23147	9.22609	9.13866	9.23147	10.31707	9.22588	9.27030	9.18467	9.47509	10.83882	8.01192	10.03567
3	3	Rep3	11.51000	11.81327	11.81327	11.80494	11.94813	11.81327	12.06301	11.81136	11.82056	11.72600	12.53679	10.83882	11.40270	10.26548
99	3	Rep4	0.30000	1.07801	1.06107	1.06690	1.07509	1.06107	1.20084	1.07331	1.05981	1.05913	1.37435	2.19912	1.26950	0.30371
87	3	Rep4	0.32000	0.25744	0.27890	0.26623	0.29212	0.27890	0.40930	0.26333	0.28017	0.23561	0.06356	0.50667	0.73458	0.32369
46	3	Rep4	0.41000	0.30608	0.40063	0.35711	0.38043	0.40063	0.42614	0.33221	0.40698	0.31873	0.32230	0.50667	0.81214	0.41362
100	3	Rep4	0.42000	0.27831	0.31408	0.29324	0.33978	0.31408	0.40417	0.28823	0.31618	0.24114	0.25330	0.50667	0.68841	0.42361
185	3	Rep4	0.43000	0.32936	0.42720	0.38468	0.40599	0.42720	0.51788	0.35635	0.43396	0.36771	0.58417	0.50667	0.89880	0.43360
191	3	Rep4	1.43000	1.37116	1.36684	1.37158	1.29789	1.36684	2.04191	1.36970	1.36682	1.40470	2.05477	2.19912	1.54807	1.43277
221	3	Rep4	1.43000	1.59406	1.62268	1.61034	1.60354	1.62268	1.87491	1.60202	1.62465	1.60489	1.63291	2.35862	1.63908	1.43277
106	3	Rep4	1.83000	1.94756	1.92491	1.93537	1.91495	1.92491	2.20390	1.94125	1.92341	1.94671	1.96117	2.19912	1.82999	1.83244
136	3	Rep4	1.97000	1.58219	1.64983	1.62447	1.66248	1.64983	1.89097	1.60081	1.65478	1.64725	1.63125	2.35862	1.74450	1.97233
173	3	Rep4	1.99000	1.88889	1.87244	1.88115	2.32075	1.87244	2.21909	1.88418	1.87146	1.90225	2.12496	2.19912	1.81710	1.99231
139	3	Rep4	2.17000	1.69029	1.71062	1.70269	1.74915	1.71062	2.07723	1.69591	1.71208	1.70686	2.00178	2.35862	2.25602	2.12220
212	3	Rep4	2.17000	2.18735	2.24050	2.22136	2.35179	2.24050	2.31914	2.20204	2.24443	2.24412	2.31194	2.35862	2.92066	2.29206
59	3	Rep4	2.20000	2.60052	2.56304	2.57908	2.49205	2.56304	2.42373	2.59018	2.56044	2.58398	2.49210	2.35862	2.13905	2.36201
153	3	Rep4	2.22000	1.51154	1.58006	1.55219	1.64751	1.58006	1.54575	1.53050	1.58490	1.55502	2.00074	2.35862	3.18640	2.37200
168	3	Rep4	2.26000	1.94432	1.95149	1.95061	3.31362	1.95149	2.02371	1.94623	1.95217	1.97012	2.08565	2.35862	2.05863	2.38199
16	3	Rep4	2.33000	2.46253	2.43961	2.45017	1.96993	2.43961	2.41663	2.45617	2.43809	2.46025	2.30452	2.35862	1.64198	2.42196
131	3	Rep4	2.38000	2.26157	2.24708	2.25553	2.15002	2.24708	2.54109	2.25738	2.24629	2.28127	2.30053	2.19912	2.60796	2.49190
24	3	Rep4	2.39000	2.80829	2.77950	2.79246	2.76144	2.77950	2.45029	2.80033	2.77756	2.80160	2.45817	2.35862	2.28055	2.54186
140	3	Rep4	2.39000	2.55169	2.56553	2.56277	2.57189	2.56553	2.24465	2.55545	2.56672	2.58837	2.40694	2.35862	2.43720	2.57183
201	3	Rep4	2.39000	2.00786	1.99145	1.99484	2.07070	1.99145	1.96930	2.00353	1.99001	1.96247	2.26512	2.19912	2.08156	2.63178
143	3	Rep4	2.74000	2.99191	2.96297	2.97592	2.95262	2.96297	2.51999	2.98393	2.96100	2.98373	2.73442	2.35862	2.75543	2.74169
97	3	Rep4	2.77000	3.43792	3.41930	3.42648	3.87785	3.41930	3.07472	3.43293	3.41792	3.41796	3.57645	2.35862	3.78117	2.77167
103	3	Rep4	3.04000	3.89540	3.87373	3.88323	3.88796	3.87373	3.45152	3.88940	3.87225	3.88653	3.42770	3.63000	2.82318	2.87159
192	3	Rep4	3.15000	3.37434	3.34311	3.35666	3.37839	3.34311	2.88497	3.36571	3.34096	3.36167	3.05844	2.35862	2.76908	2.91155
50	3	Rep4	3.29000	4.50398	4.58146	4.54922	4.49957	4.58146	5.29129	4.52519	4.58693	4.54918	4.84823	6.24636	2.71058	3.25127
102	3	Rep4	3.42000	3.47821	3.44278	3.45727	3.77486	3.44278	3.28196	3.46846	3.44027	3.45495	3.23306	3.63000	2.46878	3.32121
79	3	Rep4	3.50000	3.85361	3.87261	3.86531	3.83436	3.87261	3.61588	3.85872	3.87401	3.87187	3.44482	6.24636	3.53277	3.33121
209	3	Rep4	3.96000	3.89716	3.86237	3.87453	3.89877	3.86237	3.14498	3.88776	3.85972	3.85046	3.75701	2.35862	4.70877	3.95069
146	3	Rep4	4.02000	4.67089	4.67697	4.67861	4.64958	4.67697	4.16008	4.67258	4.67767	4.70907	4.39747	5.08444	4.95927	3.98067
19	3	Rep4	4.75000	6.91135	6.92851	6.91921	6.81879	6.92851	5.39298	6.91611	6.92955	6.89243	5.00522	5.08444	6.72175	4.75003
76	3	Rep4	4.78000	4.43049	4.42651	4.42689	4.31745	4.42651	3.44527	4.42942	4.42613	4.41385	3.99094	3.63000	4.37429	4.78001
77	3	Rep4	4.87000	5.62575	5.62255	5.62137	5.60023	5.62255	4.83540	5.62497	5.62211	5.59405	5.07799	3.63000	5.76905	4.86994
20	3	Rep4	5.01000	6.50251	6.54552	6.52594	6.43005	6.54552	5.95802	6.51432	6.54842	6.50510	4.49183	6.24636	6.16879	5.00982
121	3	Rep4	5.35000	4.60179	4.58540	4.59116	4.59097	4.58540	4.04752	4.59732	4.58416	4.57944	4.16764	3.63000	4.48678	5.34954
213	3	Rep4	5.96000	4.56272	4.55516	4.55940	4.47518	4.55516	4.40832	4.56063	4.55470	4.56603	3.97297	3.63000	4.27194	5.95904
164	3	Rep4	8.83000	7.49000	7.47477	7.47878	7.39241	7.47477	5.28180	7.48602	7.47347	7.44659	5.68639	5.08444	7.94480	8.82667
190	3	Rep4	9.12000	11.41381	11.39110	11.39858	12.14835	11.39110	11.99644	11.40787	11.38926	11.35868	9.01773	10.79211	11.76786	9.11643
109	3	Rep4	11.39000	11.22509	11.20984	11.21454	11.10240	11.20984	12.11304	11.22116	11.20856	11.17839	9.24142	10.79211	11.52791	11.38455
99	3	Rep5	0.30000	1.07541	1.05254	1.06192	1.06352	1.05254	1.29639	1.06899	1.05743	1.05476	1.26382	1.95542	1.22627	0.30371
89	3	Rep5	0.56000	0.64760	0.67797	0.66336	0.71281	0.67797	0.50525	0.65607	0.63484	0.66023	0.59928	0.40333	0.97004	0.56349
36	3	Rep5	1.13000	0.88896	0.87996	0.88250	0.90488	0.87996	0.94031	0.88645	0.85933	0.87050	0.72897	1.95542	1.04921	1.13302
216	3	Rep5	1.40000	0.89584	0.89193	0.89482	0.88843	0.89193	1.76195	0.89459	0.92811	0.91144	1.16956	1.95542	1.10753	1.40280
191	3	Rep5	1.43000	1.35370	1.34467	1.35151	1.29209	1.34467	2.07728	1.35088	1.42600	1.38180	2.09893	2.50886	1.54611	1.43277
21	3	Rep5	1.54000	1.72607	1.70020	1.71288	1.69657	1.70020	1.93516	1.71869	1.75290	1.72327	2.08781	2.50886	1.78373	1.54268
40	3	Rep5	1.57000	1.62084	1.59757	1.60923	1.61969	1.59757	1.97250	1.61416	1.65274	1.62089	2.15610	2.50886	1.75708	1.57266
203	3	Rep5	1.76000	1.80415	1.83665	1.82418	1.86214	1.83665	2.14875	1.81316	1.85376	1.85299	1.96532	1.95542	1.84580	1.76250
106	3	Rep5	1.83000	1.95080	1.92398	1.93709	1.91038	1.92398	2.20168	1.94320	1.97420	1.94899	1.92557	1.95542	1.81782	1.83244
181	3	Rep5	1.98000	2.20552	2.17611	2.19003	2.18645	2.17611	2.11695	2.19722	2.22067	2.19602	2.28236	2.50886	2.10477	1.98232
29	3	Rep5	2.06000	1.80519	1.75839	1.77825	1.86753	1.75839	1.86874	1.79216	1.77345	1.76503	2.06087	1.95542	1.76281	2.01230
65	3	Rep5	2.12000	2.26488	2.26315	2.26540	2.30083	2.26315	2.69775	2.26422	2.30383	2.27930	2.57368	2.50886	1.75812	2.06225
117	3	Rep5	2.15000	2.14373	2.11199	2.12456	2.17325	2.11199	2.09045	2.13498	2.09848	2.10623	2.28368	1.95542	2.03685	2.15218
45	3	Rep5	2.23000	2.61723	2.58928	2.60267	2.69473	2.58928	2.62796	2.60933	2.63499	2.60903	2.49374	2.50886	2.10136	2.23211
35	3	Rep5	2.31000	2.46610	2.44436	2.45410	2.47669	2.44436	2.50527	2.45999	2.46425	2.45040	2.68071	2.50886	1.84632	2.30206
39	3	Rep5	2.31000	2.69555	2.66620	2.68018	2.65851	2.66620	2.45248	2.68730	2.70986	2.68681	2.32324	2.50886	2.21245	2.30206
160	3	Rep5	2.33000	1.96846	2.04776	2.01418	2.43536	2.04776	1.92228	1.99064	2.01571	2.04565	2.39600	1.95542	2.09648	2.33203
18	3	Rep5	2.36000	1.72149	1.69135	1.70633	1.66712	1.69135	2.09782	1.71289	1.75668	1.72046	2.15378	2.50886	2.40444	2.39198
24	3	Rep5	2.39000	2.79968	2.76796	2.78320	2.76517	2.76796	2.45198	2.79076	2.81797	2.79158	2.38420	2.50886	2.36589	2.46192
43	3	Rep5	2.54000	2.41473	2.38224	2.39769	2.44241	2.38224	2.43021	2.40556	2.43250	2.40450	2.43891	2.50886	2.06311	2.63178
182	3	Rep5	2.63000	5.71477	5.71046	5.71635	2.20725	5.71046	7.21917	5.71348	5.79513	5.75406	6.00364	9.19818	5.53169	2.63178
132	3	Rep5	2.79000	2.21832	2.19544	2.20757	2.17555	2.19544	2.44562	2.21176	2.26215	2.22657	2.15637	2.50886	2.55592	2.71172
33	3	Rep5	2.97000	3.76032	3.75306	3.75858	3.00426	3.75306	4.55354	3.75815	3.81161	3.77912	3.14670	4.63955	2.01640	2.79165
60	3	Rep5	2.98000	3.68030	3.64944	3.66394	3.70945	3.64944	3.20308	3.67162	3.69158	3.66482	3.28186	2.50886	3.55736	3.04145
193	3	Rep5	2.99000	2.77910	2.74695	2.76169	2.78663	2.74695	2.48647	2.77013	2.77926	2.76295	2.52870	2.50886	3.90147	3.17134
41	3	Rep5	3.19000	3.70651	3.67818	3.69071	3.75402	3.67818	3.30653	3.69863	3.69602	3.68289	3.49138	2.50886	3.59392	3.19132
149	3	Rep5	3.32000	2.44151	2.43636	2.43973	2.46649	2.43636	2.80888	2.43994	2.46947	2.44802	2.70319	3.61400	3.69347	3.42113
101	3	Rep5	3.36000	3.26924	3.23980	3.25437	3.21240	3.23980	3.00329	3.26089	3.29916	3.26392	2.87903	2.50886	3.67177	3.50107
196	3	Rep5	3.60000	3.35255	3.33164	3.34197	3.28494	3.33164	3.05351	3.34662	3.37333	3.34693	3.11752	2.50886	2.73664	3.64095
120	3	Rep5	4.79000	3.97215	3.94354	3.95652	3.90593	3.94354	3.57128	3.96414	3.97136	3.95087	3.69367	3.61400	3.75282	4.79000
134	3	Rep5	4.84000	4.10479	4.05653	4.07693	4.06330	4.05653	3.39889	4.09143	4.06466	4.05538	3.88553	2.50886	4.10089	4.83996
77	3	Rep5	4.87000	5.52860	5.52400	5.52388	5.38265	5.52400	5.33201	5.52746	5.47593	5.48869	5.50011	4.63955	5.70888	4.86994
96	3	Rep5	5.85000	4.59783	4.60218	4.60242	4.55561	4.60218	3.45904	4.59913	4.63332	4.62493	3.58872	1.95542	4.77528	5.84913
52	3	Rep5	6.46000	6.49819	6.48157	6.49129	6.35466	6.48157	7.46573	6.49355	6.53827	6.50707	6.48577	9.19818	6.46764	6.45862
197	3	Rep5	6.67000	7.05412	7.03546	7.04576	7.03483	7.03546	8.33540	7.04899	7.08217	7.05715	6.54485	9.19818	7.39352	6.66845
164	3	Rep5	8.83000	7.41412	7.39831	7.40335	6.99420	7.39831	5.02760	7.40994	7.35647	7.36705	5.58663	4.63955	7.87519	8.82667
94	3	Rep5	9.54000	9.72122	9.70539	9.71246	9.58553	9.70539	10.37305	9.71698	9.70662	9.69509	10.55884	9.19818	10.08447	9.53608
93	3	Rep5	10.95000	10.85973	10.85520	10.85518	10.75723	10.85520	11.57060	10.85869	10.80624	10.81178	9.58845	11.78556	10.79308	10.94492
3	3	Rep5	11.51000	11.79512	11.78274	11.78359	11.83667	11.78274	12.08203	11.79211	11.67460	11.70849	12.22114	11.78556	11.88881	11.50446
112	4	Rep1	0.38000	0.68292	0.68566	0.68117	0.67623	0.68566	0.37684	0.68370	0.68571	0.64928	0.42989	0.40071	0.95198	0.38364
100	4	Rep1	0.42000	0.32009	0.34818	0.33151	0.27710	0.34818	0.39491	0.32801	0.35246	0.27773	0.28428	0.40071	0.69340	0.42361
185	4	Rep1	0.43000	0.38322	0.47398	0.43725	0.44384	0.47398	0.57243	0.40873	0.49010	0.41676	0.57087	0.40071	0.88406	0.43360
12	4	Rep1	0.49000	1.05182	1.06254	1.05234	1.04544	1.06254	0.40792	1.05502	1.06359	0.98822	0.83126	0.40071	0.86392	0.49355
124	4	Rep1	0.49000	0.56123	0.53932	0.54353	1.08401	0.53932	0.41054	0.55505	0.53485	0.50729	0.57795	0.40071	1.10160	0.49355
21	4	Rep1	1.54000	1.75278	1.72849	1.73881	1.71738	1.72849	2.04154	1.74581	1.72434	1.74889	1.98226	1.99147	1.81850	1.54268
144	4	Rep1	1.57000	1.25666	1.23330	1.24546	1.63464	1.23330	2.17673	1.24978	1.22970	1.28449	1.96684	1.99147	1.40496	1.57266
217	4	Rep1	1.96000	1.62727	1.60442	1.61358	1.57851	1.60442	1.90975	1.62078	1.60041	1.61725	1.68189	1.99147	1.62676	1.96234
136	4	Rep1	1.97000	1.60672	1.67068	1.64872	1.83954	1.67068	1.79615	1.62468	1.68258	1.66778	1.65899	1.99147	1.71198	1.97233
115	4	Rep1	2.01000	2.13474	2.12583	2.12722	1.81258	2.12583	2.24255	2.13239	2.12389	2.09819	2.48345	1.99147	2.42077	2.00230
195	4	Rep1	2.01000	1.83429	1.80590	1.81724	1.82593	1.80590	2.07407	1.82627	1.80090	1.81996	1.87134	1.99147	2.05146	2.01230
67	4	Rep1	2.07000	2.29905	2.26523	2.27574	2.29323	2.26523	2.23134	2.28972	2.25874	2.24203	2.69286	1.99147	2.21312	2.07225
212	4	Rep1	2.17000	2.20431	2.25513	2.23842	1.70351	2.25513	2.29499	2.21866	2.26464	2.25554	2.00104	3.33357	2.22986	2.17216
63	4	Rep1	2.23000	2.26344	2.23470	2.24698	2.27371	2.23470	2.31991	2.25528	2.22975	2.25778	2.24013	1.99147	2.42594	2.20214
4	4	Rep1	2.26000	3.33476	3.31188	3.32158	2.00126	3.31188	3.09748	3.32828	3.30791	3.32631	2.98713	3.76188	2.94748	2.25210
214	4	Rep1	2.36000	2.13359	2.17479	2.16213	2.30857	2.17479	2.25719	2.14517	2.18265	2.18589	1.95476	3.33357	2.91835	2.29206
24	4	Rep1	2.39000	2.78713	2.75688	2.76944	1.98374	2.75688	2.36449	2.77861	2.75158	2.77478	2.45641	1.99147	2.25096	2.46192
169	4	Rep1	2.41000	1.99685	1.96009	1.97395	1.97268	1.96009	2.09217	1.98652	1.95346	1.96809	1.98845	1.99147	2.62507	2.49190
30	4	Rep1	2.51000	2.44213	2.39420	2.41236	2.44572	2.39420	2.53050	2.42866	2.38555	2.40514	2.33489	2.55957	2.08482	2.63178
10	4	Rep1	2.61000	2.12694	2.11051	2.11866	2.08774	2.11051	2.46561	2.12214	2.10790	2.13665	2.33211	2.55957	2.12334	2.68174
122	4	Rep1	2.68000	2.28348	2.25668	2.26861	2.23421	2.25668	2.47118	2.27582	2.25215	2.28458	2.31720	1.99147	2.82429	2.87159
97	4	Rep1	2.77000	3.42062	3.40138	3.40821	3.40209	3.40138	2.58782	3.41537	3.39777	3.39073	3.42317	1.99147	2.77949	3.12138
208	4	Rep1	2.87000	2.75609	2.75929	2.75867	2.81962	2.75929	2.74578	2.75688	2.75999	2.75887	3.06725	2.55957	2.94183	3.36118
193	4	Rep1	2.99000	2.77482	2.74414	2.75612	2.73929	2.74414	2.34244	2.76625	2.73864	2.75163	2.61856	1.99147	3.78831	3.58100
129	4	Rep1	3.04000	2.89800	2.88112	2.88936	2.86021	2.88112	3.31440	2.89310	2.87840	2.90541	2.62647	3.76188	3.09727	3.60098
98	4	Rep1	3.33000	3.55697	3.57620	3.56959	3.63943	3.57620	3.08084	3.56224	3.57981	3.57069	3.46421	3.76188	3.76692	3.69091
130	4	Rep1	3.89000	4.33565	4.30991	4.31992	4.31870	4.30991	4.04237	4.32843	4.30528	4.31351	3.89800	3.76188	4.09126	3.89074
146	4	Rep1	4.02000	4.59976	4.60521	4.60715	4.72600	4.60521	3.93559	4.60135	4.60672	4.63641	4.59752	3.33357	3.80502	3.96069
14	4	Rep1	4.80000	6.26286	6.24896	6.25435	6.15565	6.24896	5.08453	6.25898	6.24643	6.24648	4.91941	5.81913	6.02993	4.79999
134	4	Rep1	4.84000	4.11644	4.06891	4.08578	4.12748	4.06891	3.36418	4.10323	4.06009	4.06035	3.79368	3.76188	4.07940	4.83996
121	4	Rep1	5.35000	4.53292	4.51541	4.52121	4.55617	4.51541	3.92079	4.52804	4.51209	4.50203	4.22463	3.76188	4.45704	5.34954
96	4	Rep1	5.85000	4.50683	4.51199	4.51239	4.57808	4.51199	3.68325	4.50848	4.51315	4.51962	3.76560	3.33357	4.57232	5.84913
111	4	Rep1	6.67000	6.50843	6.49492	6.50225	6.52083	6.49492	6.50398	6.50467	6.49274	6.51487	7.17558	5.81913	6.31322	6.66845
179	4	Rep1	9.32000	8.60728	8.59395	8.59989	8.81568	8.59395	10.37726	8.60370	8.59155	8.59454	10.66373	10.69941	8.87461	9.31626
94	4	Rep1	9.54000	9.52584	9.51001	9.51616	9.54586	9.51001	10.55251	9.52162	9.50702	9.50125	11.09513	10.69941	9.90805	9.53608
161	4	Rep1	11.68000	10.15551	10.12861	10.13782	9.80767	10.12861	9.12211	10.14838	10.12337	10.10281	7.69711	10.69941	10.92382	11.67431
84	4	Rep1	13.13000	11.05880	11.04295	11.04444	10.91643	11.04295	11.08239	11.05471	11.03923	10.97884	11.34125	10.69941	11.31646	13.12312
124	4	Rep2	0.49000	0.48215	0.45708	0.46427	0.53358	0.45708	0.40870	0.47520	0.41065	0.42556	0.39047	0.45400	0.74034	0.49355
36	4	Rep2	1.13000	0.86434	0.85560	0.85780	0.97355	0.85560	0.77949	0.86191	0.83443	0.83792	0.60797	2.21328	1.02501	1.13302
57	4	Rep2	1.39000	1.54383	1.51769	1.52862	1.54591	1.51769	1.99251	1.53655	1.53173	1.52050	1.72648	2.21328	1.55287	1.39281
216	4	Rep2	1.40000	0.84152	0.83839	0.84101	0.89304	0.83839	1.87561	0.84050	0.87313	0.85215	1.23385	2.21328	1.07545	1.40280
224	4	Rep2	1.69000	1.12024	1.13273	1.12860	1.14517	1.13273	2.12731	1.12363	1.15126	1.13675	1.46561	2.21328	1.28056	1.69256
203	4	Rep2	1.76000	1.77331	1.80631	1.79421	1.79471	1.80631	2.15677	1.78244	1.82236	1.80850	1.99241	2.63114	1.83339	1.76250
106	4	Rep2	1.83000	1.93100	1.90524	1.91762	1.93077	1.90524	2.23539	1.92374	1.95327	1.92687	2.05757	2.21328	1.82092	1.83244
42	4	Rep2	1.86000	1.99741	1.98140	1.98986	1.96870	1.98140	2.16393	1.99280	2.03031	2.00522	2.17288	2.21328	1.93812	1.86242
173	4	Rep2	1.99000	1.85221	1.83350	1.84357	2.38571	1.83350	2.30751	1.84681	1.89533	1.86484	2.04760	2.21328	1.82287	1.99231
115	4	Rep2	2.01000	2.15387	2.14341	2.14603	2.18068	2.14341	2.25650	2.15110	2.10839	2.11876	2.34255	2.21328	1.49407	2.04227
1	4	Rep2	2.04000	1.49956	1.47625	1.48441	1.54013	1.47625	1.87321	1.49315	1.45573	1.45991	1.63576	2.21328	2.25110	2.07225
223	4	Rep2	2.14000	1.97097	2.02859	2.00589	2.00895	2.02859	2.13001	1.98701	2.02267	2.01747	1.97433	2.63114	2.02507	2.14219
59	4	Rep2	2.20000	2.59918	2.56031	2.57775	1.56252	2.56031	2.39255	2.58833	2.60351	2.57990	2.56400	2.21328	2.11889	2.23211
153	4	Rep2	2.22000	1.56322	1.62589	1.59925	1.63726	1.62589	1.44386	1.58074	1.58063	1.59361	2.02192	2.63114	3.04907	2.26209
45	4	Rep2	2.23000	2.62024	2.59400	2.60628	2.23973	2.59400	2.59661	2.61285	2.63621	2.61360	2.55920	2.21328	2.27258	2.33203
207	4	Rep2	2.35000	2.95367	2.96725	2.96670	2.99076	2.96725	3.09992	2.95724	3.06440	3.01192	2.95531	2.63114	2.14035	2.36201
169	4	Rep2	2.41000	1.99472	1.95745	1.97352	1.99098	1.95745	2.23921	1.98432	1.98693	1.97034	2.01892	2.21328	3.27336	2.37200
44	4	Rep2	2.50000	2.65517	2.63828	2.64759	2.57235	2.63828	2.92688	2.65028	2.69864	2.66899	2.46823	2.21328	2.44942	2.51188
122	4	Rep2	2.68000	2.26826	2.24162	2.25499	2.23212	2.24162	2.56177	2.26069	2.30464	2.27260	2.32118	2.21328	3.06095	2.60181
123	4	Rep2	2.85000	2.93764	2.91028	2.92200	2.92462	2.91028	2.81575	2.93003	2.92909	2.91767	2.85926	2.21328	3.86109	2.77167
49	4	Rep2	3.12000	2.98526	2.96157	2.97272	2.95631	2.96157	2.98213	2.97859	3.00088	2.98006	2.91120	3.82464	2.29768	2.97150
101	4	Rep2	3.36000	3.25831	3.23095	3.24431	3.22219	3.23095	3.12037	3.25057	3.28702	3.25785	2.88178	3.82464	3.62940	3.33121
102	4	Rep2	3.42000	3.47065	3.43547	3.45053	3.79739	3.43547	3.28684	3.46086	3.45964	3.44564	3.30355	3.82464	4.10992	3.40115
7	4	Rep2	3.58000	3.97338	3.97073	3.97231	3.99620	3.97073	4.44191	3.97262	3.98161	3.97279	3.77824	3.82464	3.70327	3.42113
227	4	Rep2	3.60000	4.91494	4.96642	4.94312	3.84253	4.96642	4.61725	4.92924	4.90944	4.93199	4.14184	3.82464	4.81920	3.60098
6	4	Rep2	3.62000	3.66715	3.67359	3.67119	3.66318	3.67359	3.36300	3.66885	3.68075	3.67495	3.21522	3.82464	3.46619	3.62097
17	4	Rep2	3.95000	4.79855	4.78334	4.79220	4.75944	4.78334	4.57942	4.79436	4.83312	4.80120	4.97888	2.63114	3.76456	3.69091
209	4	Rep2	3.96000	3.92608	3.89151	3.90425	3.73534	3.89151	3.11307	3.91664	3.86734	3.87398	3.43249	3.82464	4.13457	3.89074
107	4	Rep2	4.40000	5.06863	5.06654	5.06599	5.02735	5.06654	4.46521	5.06810	5.03911	5.04686	4.43706	3.82464	4.94091	4.40032
175	4	Rep2	4.47000	4.41920	4.42788	4.42969	4.43134	4.42788	4.17916	4.42142	4.53268	4.47442	4.45102	2.63114	3.85228	4.47027
88	4	Rep2	5.41000	4.91635	4.91696	4.91934	4.94521	4.91696	4.88317	4.91657	4.96020	4.93062	5.14187	2.63114	4.94654	5.40949
91	4	Rep2	5.56000	5.37520	5.33794	5.35375	5.30055	5.33794	4.70276	5.36497	5.35295	5.33799	5.06980	5.62522	5.41190	5.55937
166	4	Rep2	7.02000	6.62678	6.61255	6.62086	6.59363	6.61255	6.76761	6.62279	6.66445	6.62850	6.71479	5.62522	6.27064	7.01816
163	4	Rep2	7.37000	8.09225	8.07288	8.08273	8.05785	8.07288	9.73531	8.08698	8.10690	8.07565	9.51166	10.99444	8.40420	7.36787
119	4	Rep2	7.60000	6.61860	6.66228	6.64008	6.57940	6.66228	5.61319	6.63088	6.56126	6.60073	5.49659	5.62522	6.76206	7.59768
179	4	Rep2	9.32000	8.66870	8.65586	8.66262	8.65891	8.65586	10.41505	8.66522	8.68186	8.65288	10.70179	10.99444	8.77956	9.31626
157	4	Rep2	10.97000	9.51367	9.49614	9.50363	9.45010	9.49614	10.34890	9.50899	9.49653	9.47809	11.13260	10.99444	9.89104	10.96490
70	4	Rep3	0.38000	1.33178	1.39472	1.35722	0.53469	1.39472	0.43353	1.35008	1.30905	1.25989	1.81667	0.49316	1.04503	0.38364
23	4	Rep3	0.47000	0.93066	0.91672	0.91474	0.95114	0.91672	0.41572	0.92701	0.87328	0.85271	0.85417	0.49316	0.85588	0.47357
82	4	Rep3	0.48000	0.54704	0.57099	0.56144	0.58092	0.57099	1.29200	0.55368	0.56959	0.57041	1.40844	0.49316	0.92065	0.48356
57	4	Rep3	1.39000	1.58119	1.55674	1.56634	1.54015	1.55674	1.90914	1.57431	1.55931	1.56397	1.62634	2.20329	1.56166	1.39281
219	4	Rep3	1.50000	1.29281	1.26674	1.27732	1.46246	1.26674	1.15060	1.28539	1.27281	1.27931	1.20412	2.20329	1.37038	1.50272
40	4	Rep3	1.57000	1.60795	1.58686	1.59705	1.13928	1.58686	1.62406	1.60181	1.60278	1.61294	2.04126	2.20329	1.70114	1.57266
206	4	Rep3	1.66000	1.11852	1.15557	1.14530	1.18969	1.15557	2.15745	1.12862	1.18057	1.19365	2.79507	2.31960	1.32413	1.66258
194	4	Rep3	1.79000	1.29923	1.28828	1.29486	1.31919	1.28828	1.66044	1.29591	1.30583	1.31684	1.79018	2.20329	1.47800	1.79248
136	4	Rep3	1.97000	1.64244	1.71111	1.68520	1.66361	1.71111	1.86592	1.66175	1.70998	1.70713	1.61466	2.31960	1.79540	1.97233
218	4	Rep3	2.00000	1.98809	1.96926	1.97635	2.64495	1.96926	1.71280	1.98278	1.96961	1.97118	2.00397	2.20329	1.51812	2.04227
1	4	Rep3	2.04000	1.55907	1.53769	1.54433	1.47746	1.53769	1.90254	1.55314	1.52893	1.52724	1.65620	2.20329	1.91089	2.05226
128	4	Rep3	2.05000	1.93775	1.97624	1.96434	1.96627	1.97624	2.19036	1.94843	1.99228	1.99989	1.83502	2.31960	2.02817	2.07225
110	4	Rep3	2.18000	3.21090	3.25679	3.24097	3.19929	3.25679	2.85575	3.22387	3.26287	3.26325	3.86372	2.31960	2.28153	2.07225
5	4	Rep3	2.25000	3.27251	3.26747	3.27156	3.29958	3.26747	3.47094	3.27089	3.28286	3.28805	2.89611	3.86750	2.26404	2.33203
55	4	Rep3	2.29000	3.21933	3.19338	3.20519	3.21154	3.19338	3.01843	3.21200	3.20527	3.21186	2.78398	2.31960	1.63935	2.34202
35	4	Rep3	2.31000	2.54212	2.52260	2.53068	2.49516	2.52260	2.66071	2.53659	2.52732	2.52990	2.92775	2.20329	2.53621	2.39198
160	4	Rep3	2.33000	2.00932	2.09633	2.06207	2.44926	2.09633	2.07708	2.03391	2.08489	2.07505	2.32537	2.31960	1.57388	2.42196
169	4	Rep3	2.41000	2.02125	1.98445	1.99962	1.99457	1.98445	2.17981	2.01086	1.99268	2.00013	1.87949	2.20329	2.39820	2.46192
32	4	Rep3	2.63000	2.22056	2.19220	2.20350	5.63951	2.19220	2.09594	2.21261	2.19545	2.19960	2.08127	2.20329	2.05205	2.61180
122	4	Rep3	2.68000	2.25728	2.23079	2.24375	2.26452	2.23079	2.40415	2.24966	2.25034	2.26228	2.37315	2.20329	5.57612	2.63178
220	4	Rep3	2.76000	2.69359	2.72827	2.71760	2.74184	2.72827	2.76401	2.70328	2.74188	2.74734	2.35863	2.31960	2.65209	2.71172
138	4	Rep3	2.82000	2.50385	2.51681	2.51375	2.53725	2.51681	2.65487	2.50725	2.53054	2.53459	2.51272	2.20329	3.45320	2.77167
193	4	Rep3	2.99000	2.83206	2.80176	2.81467	2.77679	2.80176	2.43548	2.82355	2.81010	2.81602	2.51355	2.31960	2.47035	2.82163
192	4	Rep3	3.15000	3.37220	3.34008	3.35416	3.29887	3.34008	2.93845	3.36311	3.35216	3.35840	3.10307	3.86750	3.09209	3.14136
71	4	Rep3	3.37000	3.96125	3.92610	3.93940	3.91789	3.92610	3.75408	3.95145	3.92530	3.92354	3.98968	3.86750	3.62494	3.60098
6	4	Rep3	3.62000	3.65951	3.66535	3.66347	3.67746	3.66535	3.43223	3.66105	3.66865	3.66559	3.16153	3.86750	3.38461	3.62097
17	4	Rep3	3.95000	4.85301	4.83935	4.84730	4.85070	4.83935	5.10290	4.84922	4.85381	4.85893	5.09208	4.27750	3.88631	3.69091
13	4	Rep3	4.25000	5.51837	5.50783	5.51497	5.47573	5.50783	5.44879	5.51544	5.52452	5.52923	5.29970	4.27750	5.63429	4.25045
14	4	Rep3	4.80000	6.32777	6.31363	6.31963	6.36620	6.31363	5.09205	6.32381	6.31728	6.31127	5.04056	5.85545	6.08680	4.79999
78	4	Rep3	5.02000	5.74469	5.78171	5.76456	5.69688	5.78171	5.34458	5.75514	5.76300	5.74074	4.93289	5.85545	5.66509	5.01981
197	4	Rep3	6.67000	7.05320	7.03539	7.04508	6.26906	7.03539	6.58702	7.04829	7.05014	7.05138	5.93199	5.85545	7.50263	6.66845
179	4	Rep3	9.32000	8.74290	8.72889	8.73562	8.87138	8.72889	10.38628	8.73909	8.73509	8.72697	10.42563	10.88875	9.09585	9.31626
162	4	Rep3	9.55000	10.40548	10.37971	10.38931	10.36138	10.37971	10.36106	10.39856	10.37415	10.35774	9.93802	10.88875	11.05887	9.54607
133	4	Rep3	9.83000	10.92175	10.91300	10.91207	10.75689	10.91300	11.79568	10.91963	10.88466	10.85128	11.35172	10.88875	11.03508	9.82584
158	4	Rep3	10.04000	7.89972	7.88304	7.89131	7.70542	7.88304	7.92607	7.89513	7.89251	7.88823	8.71207	10.88875	8.21025	10.03567
47	4	Rep3	12.60000	12.21525	12.18368	12.19120	12.03748	12.18368	11.16681	12.20691	12.15159	12.11658	10.34351	10.88875	12.33463	12.59356
108	4	Rep4	0.37000	0.24165	0.23349	0.22872	-0.05558	0.23349	0.41463	0.23923	0.22640	0.18128	1.22902	0.42176	0.57508	0.37365
70	4	Rep4	0.38000	1.32872	1.39993	1.36394	0.67892	1.39993	0.44701	1.34826	1.43433	1.24668	1.71765	0.42176	0.68494	0.38364
105	4	Rep4	0.38000	0.56409	0.61081	0.58587	1.26434	0.61081	0.42365	0.57673	0.63313	0.50816	0.94545	0.42176	1.06912	0.38364
69	4	Rep4	0.95000	1.68992	1.66980	1.67288	1.62490	1.66980	1.33734	1.68443	1.65734	1.64467	1.67961	1.74962	1.54533	0.95317
145	4	Rep4	1.45000	1.07921	1.04548	1.05741	1.02764	1.04548	1.49183	1.06985	1.02743	1.07431	1.35912	1.74962	1.22252	1.45276
219	4	Rep4	1.50000	1.31706	1.29155	1.29929	1.47618	1.29155	1.35599	1.31002	1.27736	1.29919	1.38833	1.74962	1.40503	1.50272
206	4	Rep4	1.66000	1.12253	1.15188	1.14819	1.14624	1.15188	2.23817	1.13028	1.17089	1.20110	2.70998	2.32224	1.29217	1.66258
194	4	Rep4	1.79000	1.33851	1.32729	1.33308	1.30845	1.32729	1.58033	1.33522	1.32224	1.35711	1.68939	1.74962	1.51805	1.79248
226	4	Rep4	1.99000	2.21709	2.25691	2.24770	1.82590	2.25691	2.28549	2.22804	2.28050	2.26642	2.25788	3.42067	2.22860	1.99231
37	4	Rep4	2.07000	2.10860	2.12434	2.12208	2.30474	2.12434	2.21435	2.11286	2.13433	2.14166	2.18604	2.32224	2.02813	2.00230
67	4	Rep4	2.07000	2.36274	2.33348	2.33974	2.13754	2.33348	2.14819	2.35495	2.31579	2.30447	2.63899	2.32224	2.02377	2.14219
223	4	Rep4	2.14000	1.91628	1.97607	1.95931	2.01592	1.97607	2.04990	1.93267	2.01034	1.96756	2.00303	2.32224	3.15429	2.18216
28	4	Rep4	2.20000	2.47931	2.47403	2.47733	2.62639	2.47403	2.30933	2.47794	2.47172	2.48398	2.41497	2.32224	3.01732	2.26209
5	4	Rep4	2.25000	3.31762	3.31349	3.31702	3.09258	3.31349	3.69679	3.31629	3.31226	3.33558	3.05477	3.54029	2.42675	2.31205
4	4	Rep4	2.26000	3.35973	3.33865	3.34658	1.96942	3.33865	3.11771	3.35395	3.32741	3.35201	3.04368	2.32224	1.77775	2.36201
214	4	Rep4	2.36000	2.09062	2.13036	2.12123	1.68488	2.13036	2.30147	2.10154	2.15395	2.14118	2.15083	3.42067	2.22989	2.38199
169	4	Rep4	2.41000	2.01667	1.98154	1.99254	1.98410	1.98154	2.07941	2.00711	1.96192	1.98828	2.04825	2.32224	1.70955	2.42196
66	4	Rep4	2.48000	1.46366	1.44578	1.45315	1.43666	1.44578	1.42205	1.45857	1.43675	1.47105	1.96356	1.74962	2.43867	2.51188
44	4	Rep4	2.50000	2.66214	2.64522	2.65310	2.64329	2.64522	2.75656	2.65735	2.63698	2.67486	2.64808	3.54029	2.25605	2.57183
49	4	Rep4	3.12000	2.99915	2.97712	2.98523	2.95416	2.97712	3.07119	2.99309	2.96533	2.99062	2.86969	3.54029	2.08865	2.61180
210	4	Rep4	3.14000	3.18801	3.17120	3.17494	3.09168	3.17120	2.72929	3.18349	3.16110	3.15209	3.01452	2.32224	2.06442	2.68174
176	4	Rep4	3.15000	3.33819	3.32026	3.32780	3.18957	3.32026	3.45203	3.33319	3.31111	3.34098	3.16049	3.54029	3.03152	2.97150
73	4	Rep4	3.17000	4.05985	4.07407	4.06923	4.00359	4.07407	3.81421	4.06363	4.08191	4.05858	3.82022	3.54029	3.30254	3.26126
7	4	Rep4	3.58000	3.98864	3.98942	3.98972	3.98019	3.98942	4.49405	3.98882	3.99006	3.98549	3.83148	3.54029	4.02057	3.37117
125	4	Rep4	3.60000	3.88197	3.85871	3.86670	4.97583	3.85871	4.14316	3.87561	3.84595	3.86467	3.61894	3.54029	4.14839	3.40115
227	4	Rep4	3.60000	4.96759	5.02609	5.00631	3.83457	5.02609	5.13839	4.98330	5.05839	4.98935	4.42442	3.54029	3.86866	3.58100
167	4	Rep4	3.61000	3.34986	3.32768	3.33512	3.25171	3.32768	3.15407	3.34379	3.31547	3.33213	3.16939	3.54029	4.85045	3.60098
22	4	Rep4	3.64000	2.79236	2.82748	2.81918	2.69469	2.82748	2.56208	2.80158	2.84857	2.84538	2.42171	3.54029	3.70218	3.69091
205	4	Rep4	4.01000	3.72838	3.72129	3.72368	3.62263	3.72129	3.38446	3.72637	3.71741	3.71834	3.49418	3.54029	4.05306	3.96069
118	4	Rep4	4.27000	5.86642	5.92806	5.90602	5.84892	5.92806	5.98867	5.88300	5.96155	5.87663	5.16544	5.89227	5.80515	4.27043
107	4	Rep4	4.40000	5.12916	5.13261	5.12979	5.03552	5.13261	4.47289	5.13006	5.13378	5.10489	4.65335	3.54029	5.02851	4.40032
88	4	Rep4	5.41000	4.87663	4.87725	4.88003	4.91708	4.87725	4.64425	4.87707	4.87848	4.88523	4.41646	3.42067	5.01316	5.40949
54	4	Rep4	5.57000	5.90206	5.94677	5.92948	5.85986	5.94677	5.87242	5.91414	5.97044	5.89130	5.60638	5.89227	6.10459	5.56936
83	4	Rep4	5.84000	5.32612	5.31569	5.32106	5.32763	5.31569	4.13381	5.32353	5.31037	5.31914	4.58409	3.42067	5.44978	5.83913
86	4	Rep4	6.19000	5.88376	6.02275	5.97326	5.85099	6.02275	5.46475	5.92145	6.09818	5.90993	5.82748	3.54029	7.19448	6.18885
8	4	Rep4	8.93000	8.62176	8.61186	8.61836	8.62694	8.61186	8.70921	8.61947	8.60709	8.61727	6.36754	10.91588	9.45269	8.92658
162	4	Rep4	9.55000	10.35926	10.33528	10.34174	10.26637	10.33528	9.93387	10.35317	10.32073	10.30008	8.91085	10.91588	11.07412	9.54607
133	4	Rep4	9.83000	10.97650	10.97464	10.97010	10.76809	10.97464	11.83015	10.97620	10.97105	10.90246	11.41923	10.91588	11.09210	9.82584
161	4	Rep4	11.68000	10.34286	10.31749	10.32418	10.26109	10.31749	9.40924	10.33649	10.30197	10.27645	6.68521	10.91588	11.33532	11.67431
100	4	Rep5	0.42000	0.27393	0.29203	0.27883	0.30180	0.29203	0.40512	0.27894	0.20935	0.23395	0.27664	0.41111	0.56495	0.42361
198	4	Rep5	1.07000	0.98005	0.94903	0.96306	0.92915	0.94903	1.25889	0.97150	0.98460	0.96919	1.19237	2.35979	1.18455	1.07307
57	4	Rep5	1.39000	1.55126	1.52491	1.53619	1.64998	1.52491	1.85239	1.54409	1.54267	1.53197	1.72753	1.73939	1.56154	1.39281
172	4	Rep5	1.50000	1.51379	1.49424	1.50465	1.26301	1.49424	1.99640	1.50830	1.54073	1.52395	1.84991	2.35979	1.52958	1.50272
68	4	Rep5	1.55000	1.98259	1.96905	1.97591	1.96775	1.96905	2.35788	1.97879	1.99631	1.98732	2.40034	3.36237	2.11122	1.55268
184	4	Rep5	1.78000	1.28264	1.26251	1.27074	1.30425	1.26251	1.62666	1.27715	1.27208	1.26496	1.30563	1.73939	1.33886	1.78249
217	4	Rep5	1.96000	1.62219	1.59924	1.60999	1.59479	1.59924	1.96054	1.61588	1.62914	1.61567	1.66366	1.73939	1.59340	1.96234
2	4	Rep5	1.97000	1.86078	1.82916	1.84281	1.75049	1.82916	2.00530	1.85216	1.85240	1.83970	1.69594	2.35979	1.61581	1.97233
27	4	Rep5	1.97000	1.67354	1.65014	1.66186	1.85108	1.65014	2.03410	1.66707	1.69218	1.67517	1.85490	2.35979	1.84962	1.97233
212	4	Rep5	2.17000	2.21440	2.25623	2.24029	2.37499	2.25623	2.37637	2.22581	2.25133	2.25829	2.36411	2.72222	2.08605	2.01230
59	4	Rep5	2.20000	2.59245	2.55625	2.57285	2.65359	2.55625	2.40465	2.58258	2.59483	2.57577	2.45359	2.35979	2.00720	2.07225
4	4	Rep5	2.26000	3.34097	3.32317	3.33197	3.30847	3.32317	3.05011	3.33607	3.35221	3.33821	3.08721	2.35979	2.44044	2.20214
64	4	Rep5	2.37000	3.24931	3.30745	3.28310	3.28690	3.30745	3.57280	3.26495	3.28387	3.30130	3.18528	3.36237	2.62150	2.31205
151	4	Rep5	2.38000	2.00273	2.08518	2.05133	2.11032	2.08518	2.42462	2.02522	2.04568	2.07030	2.90594	2.72222	1.79357	2.36201
140	4	Rep5	2.39000	2.54842	2.55668	2.55580	2.78452	2.55668	2.35048	2.55061	2.58693	2.57738	2.43222	1.73939	3.18521	2.37200
201	4	Rep5	2.39000	2.02319	2.00192	2.00830	2.54942	2.00192	1.91827	2.01756	1.97436	1.97713	2.27287	1.73939	2.21291	2.38199
169	4	Rep5	2.41000	1.99461	1.96010	1.97532	1.96285	1.96010	2.21914	1.98521	1.98927	1.97419	1.88591	2.35979	1.70939	2.48191
44	4	Rep5	2.50000	2.67532	2.66440	2.67105	2.65565	2.66440	2.82027	2.67220	2.70319	2.68919	2.54976	3.36237	2.61430	2.49190
62	4	Rep5	2.71000	2.68368	2.64292	2.65960	2.69854	2.64292	2.28624	2.67269	2.65521	2.64279	2.59029	2.35979	2.47224	2.57183
104	4	Rep5	3.26000	3.35140	3.31495	3.33039	3.35545	3.31495	2.85203	3.34156	3.33314	3.31896	3.14370	2.35979	2.85101	2.87159
50	4	Rep5	3.29000	4.43923	4.52918	4.48873	4.49454	4.52918	4.52625	4.46361	4.44922	4.48711	4.50461	3.36237	2.48847	3.32121
98	4	Rep5	3.33000	3.57087	3.60213	3.58862	3.57980	3.60213	3.02799	3.57929	3.58347	3.59376	3.49655	3.36237	3.54234	3.33121
71	4	Rep5	3.37000	3.87293	3.84543	3.85637	3.89132	3.84543	3.89761	3.86551	3.84974	3.84149	3.66005	3.36237	4.00726	3.40115
102	4	Rep5	3.42000	3.45026	3.42103	3.43379	3.44734	3.42103	3.34602	3.44231	3.44315	3.42971	3.19206	3.36237	3.32296	3.42113
167	4	Rep5	3.61000	3.31850	3.29991	3.30832	3.29465	3.29991	3.15245	3.31340	3.31925	3.30904	3.14768	3.36237	3.81750	3.58100
22	4	Rep5	3.64000	2.82130	2.86318	2.84657	2.68989	2.86318	2.68122	2.83249	2.86120	2.86973	2.63273	3.36237	3.20758	3.61097
130	4	Rep5	3.89000	4.34363	4.32496	4.33333	4.34605	4.32496	3.98376	4.33854	4.34215	4.33006	4.04190	3.36237	3.77823	3.69091
146	4	Rep5	4.02000	4.61873	4.61970	4.62319	4.62309	4.61970	4.22570	4.61898	4.66786	4.64802	4.26034	4.48167	4.91635	3.98067
76	4	Rep5	4.78000	4.37654	4.38221	4.37836	4.40698	4.38221	3.65636	4.37810	4.35914	4.36431	3.96755	3.36237	4.37500	4.78001
74	4	Rep5	4.83000	4.91797	4.99046	4.95682	4.79697	4.99046	4.54943	4.93767	4.91084	4.94437	4.79557	3.36237	5.02700	4.82997
53	4	Rep5	6.12000	5.74458	5.72937	5.73907	5.72538	5.72937	5.08055	5.74045	5.77826	5.75320	5.06423	4.48167	5.63418	6.11890
61	4	Rep5	6.63000	7.13155	7.28963	7.21423	7.35525	7.28963	7.03805	7.17464	7.08438	7.16550	5.66807	6.15077	7.50693	6.62848
166	4	Rep5	7.02000	6.60589	6.59298	6.60060	6.61119	6.59298	6.94374	6.60236	6.62836	6.60581	6.78137	6.15077	6.30631	7.01816
202	4	Rep5	8.05000	5.76999	5.90126	5.83928	5.66346	5.90126	5.03642	5.80576	5.73890	5.80643	6.26202	3.36237	6.30036	8.04731
179	4	Rep5	9.32000	8.61834	8.60497	8.61188	8.61099	8.60497	10.18863	8.61479	8.62431	8.60186	10.47379	8.48600	8.78814	9.31626
157	4	Rep5	10.97000	9.44329	9.42569	9.43325	9.46227	9.42569	10.20428	9.43867	9.42969	9.40953	10.83584	8.48600	9.85592	10.96490
161	4	Rep5	11.68000	10.16897	10.14077	10.15240	10.28450	10.14077	9.23749	10.16158	10.14021	10.11849	8.12444	8.48600	10.98816	11.67431
56	5	Rep1	0.34000	0.37217	0.37217	0.38521	0.58692	0.37217	0.44266	0.38163	0.30462	0.34900	0.11306	0.42769	0.76797	0.34367
75	5	Rep1	0.34000	0.57048	0.57048	0.60832	0.33346	0.57048	0.82881	0.59270	0.54144	0.59170	0.76376	0.42769	0.86771	0.34367
148	5	Rep1	0.34000	0.17673	0.17673	0.16958	0.56524	0.17673	0.41485	0.17470	0.11646	0.13953	0.89718	0.42769	1.03402	0.34367
70	5	Rep1	0.38000	1.24573	1.24573	1.26351	0.44659	1.24573	0.46817	1.26288	0.99939	1.12236	1.63962	0.42769	1.18181	0.38364
58	5	Rep1	0.39000	0.21096	0.21096	0.20449	0.13423	0.21096	0.40522	0.20997	0.12738	0.16105	0.42496	0.42769	0.76369	0.39363
23	5	Rep1	0.47000	0.90506	0.90506	0.89189	1.19124	0.90506	0.44545	0.90298	0.72425	0.79110	0.87523	0.42769	1.00899	0.47357
69	5	Rep1	0.95000	1.66033	1.66033	1.64794	1.65275	1.66033	1.28516	1.65541	1.59100	1.60874	1.71539	2.01595	1.57881	0.95317
203	5	Rep1	1.76000	1.84815	1.84815	1.86532	1.82945	1.84815	2.15831	1.85612	1.90504	1.89626	1.95473	2.01595	1.86409	1.76250
173	5	Rep1	1.99000	1.87954	1.87954	1.87408	2.52428	1.87954	2.19819	1.87528	1.92486	1.90023	2.07047	2.01595	1.76537	1.99231
114	5	Rep1	2.00000	2.47706	2.47706	2.46689	1.96664	2.47706	2.93139	2.47135	2.47749	2.46560	2.58584	2.63045	1.82687	2.06225
29	5	Rep1	2.06000	1.86420	1.86420	1.84282	1.82015	1.86420	1.86920	1.85335	1.82223	1.81886	2.02158	2.01595	2.36586	2.23211
65	5	Rep1	2.12000	2.27683	2.27683	2.28079	2.28284	2.27683	2.86736	2.27801	2.31748	2.30253	2.52698	2.63045	1.90233	2.26209
5	5	Rep1	2.25000	3.30641	3.30641	3.30810	3.26697	3.30641	3.65982	3.30623	3.35020	3.33146	3.07500	3.71938	1.77845	2.30206
207	5	Rep1	2.35000	3.03926	3.03926	3.04975	2.96821	3.03926	3.41527	3.04151	3.16454	3.11997	2.66361	3.46714	2.40562	2.31205
64	5	Rep1	2.37000	3.19590	3.19590	3.22328	2.31590	3.19590	3.39658	3.20977	3.25747	3.25473	3.15946	2.63045	2.49069	2.39198
183	5	Rep1	2.46000	2.41115	2.41115	2.44730	2.33822	2.41115	2.72177	2.42700	2.56319	2.53136	2.87088	3.46714	1.96476	2.41197
44	5	Rep1	2.50000	2.66337	2.66337	2.65926	2.65052	2.66337	2.98137	2.65981	2.71064	2.68531	2.66593	2.63045	1.75358	2.42196
43	5	Rep1	2.54000	2.43926	2.43926	2.42734	2.39611	2.43926	2.25397	2.43210	2.45568	2.43587	2.43560	2.01595	2.34867	2.50189
32	5	Rep1	2.63000	2.20817	2.20817	2.19511	2.19367	2.20817	2.09330	2.20129	2.19011	2.18385	2.18835	2.01595	2.03981	2.61180
186	5	Rep1	2.91000	3.01270	3.01270	2.99607	2.95036	3.01270	2.68503	3.00331	3.01188	2.99396	2.75704	2.01595	2.22259	2.97150
33	5	Rep1	2.97000	3.74890	3.74890	3.74974	2.94077	3.74890	4.65014	3.74778	3.80483	3.77955	3.18834	5.81000	2.59168	2.99149
73	5	Rep1	3.17000	4.00546	4.00546	4.01228	4.04989	4.00546	3.75385	4.00944	4.00251	4.00644	3.90982	3.71938	2.54102	3.04145
41	5	Rep1	3.19000	3.73728	3.73728	3.72675	3.71593	3.73728	3.78648	3.73165	3.72497	3.71647	3.67320	3.71938	3.48941	3.04145
80	5	Rep1	3.40000	3.88843	3.88843	3.89030	3.77469	3.88843	3.56105	3.89007	3.86817	3.87408	4.05307	3.71938	3.58551	3.19132
81	5	Rep1	3.42000	3.78352	3.78352	3.79504	3.72425	3.78352	4.71595	3.78828	3.84118	3.82408	3.69644	5.81000	3.96913	3.40115
188	5	Rep1	3.69000	4.27406	4.27406	4.27855	4.26419	4.27406	4.33654	4.27361	4.37397	4.33300	3.34418	3.46714	3.26590	3.42113
205	5	Rep1	4.01000	3.67913	3.67913	3.67673	4.31331	3.67913	3.40337	3.67780	3.68007	3.67397	3.60991	3.71938	3.54106	3.50107
215	5	Rep1	4.03000	4.04786	4.04786	4.05400	3.92051	4.04786	4.39819	4.04771	4.17037	4.12190	3.42970	3.46714	3.39412	4.03063
53	5	Rep1	6.12000	5.83592	5.83592	5.83254	5.79683	5.83592	5.69905	5.83207	5.89681	5.86292	4.52063	5.81000	5.68636	6.11890
61	5	Rep1	6.63000	7.08606	7.08606	7.15445	7.32600	7.08606	6.75978	7.12748	6.99451	7.09192	5.10046	5.81000	7.55694	6.62848
197	5	Rep1	6.67000	7.03312	7.03312	7.02672	7.04427	7.03312	7.88803	7.02821	7.06958	7.04180	5.51711	10.06158	7.34738	6.66845
119	5	Rep1	7.60000	6.56921	6.56921	6.59059	6.59474	6.56921	5.66891	6.58343	6.49678	6.54207	5.41889	5.81000	6.74868	7.59768
202	5	Rep1	8.05000	5.71984	5.71984	5.77693	5.85958	5.71984	5.15576	5.75375	5.66507	5.73612	5.89854	3.71938	6.33207	8.04731
93	5	Rep1	10.95000	10.75586	10.75586	10.75388	10.65663	10.75586	11.29646	10.75672	10.68510	10.70629	8.95748	10.06158	10.65070	10.94492
109	5	Rep1	11.39000	11.07654	11.07654	11.06899	11.04904	11.07654	10.84336	11.07374	11.01827	11.02744	8.93164	10.06158	11.27023	11.38455
3	5	Rep1	11.51000	11.72227	11.72227	11.71451	11.69749	11.72227	11.87602	11.72189	11.57764	11.62258	11.74343	10.06158	11.76018	11.50446
48	5	Rep1	13.67000	13.44727	13.44727	13.45635	13.70518	13.44727	10.99346	13.45943	13.20212	13.30533	8.84611	10.06158	12.53256	13.66267
56	5	Rep2	0.34000	0.32070	0.35209	0.33508	0.02499	0.35209	0.42610	0.32925	0.27398	0.30244	0.38589	0.41500	0.84267	0.34367
108	5	Rep2	0.37000	0.12647	0.11506	0.11376	0.03502	0.11506	0.42273	0.12348	0.02138	0.04313	1.12900	0.41500	0.67330	0.37365
225	5	Rep2	0.47000	1.06381	1.09744	1.07342	0.91864	1.09744	0.42364	1.07333	0.90341	0.96427	0.52073	0.41500	1.02618	0.47357
82	5	Rep2	0.48000	0.59665	0.61289	0.60614	0.52331	0.61289	1.29288	0.60095	0.61147	0.61648	1.30471	1.90125	1.02244	0.48356
145	5	Rep2	1.45000	1.07425	1.04031	1.05615	1.03977	1.04031	1.48770	1.06489	1.09190	1.07111	1.36082	1.90125	1.25582	1.45276
199	5	Rep2	1.47000	1.34948	1.31449	1.32925	1.36411	1.31449	1.46300	1.33996	1.33631	1.32406	1.28762	1.90125	1.43385	1.47274
172	5	Rep2	1.50000	1.48487	1.46006	1.47278	1.26905	1.46006	2.03126	1.47794	1.52025	1.49835	1.84253	2.46525	1.52238	1.50272
21	5	Rep2	1.54000	1.71958	1.69580	1.70734	1.69785	1.69580	1.91746	1.71299	1.74033	1.72326	1.92863	2.46525	1.76650	1.54268
40	5	Rep2	1.57000	1.61435	1.59360	1.60396	1.61880	1.59360	1.84265	1.60855	1.63941	1.62229	2.05581	2.46525	1.74323	1.57266
218	5	Rep2	2.00000	1.93098	1.91343	1.92045	1.95166	1.91343	2.02518	1.92622	1.91732	1.91351	1.93405	2.46525	2.38127	2.20214
195	5	Rep2	2.01000	1.82625	1.79684	1.81037	1.81797	1.79684	1.93072	1.81822	1.83421	1.81914	1.90218	1.90125	2.59902	2.31205
128	5	Rep2	2.05000	1.99869	2.02702	2.01865	1.99921	2.02702	2.16500	2.00620	2.07628	2.07088	2.05942	1.90125	1.67900	2.34202
4	5	Rep2	2.26000	3.31943	3.29807	3.30839	3.30254	3.29807	3.14951	3.31357	3.33404	3.31877	3.05370	3.42895	2.58268	2.35201
34	5	Rep2	2.30000	2.36779	2.33623	2.35088	2.35577	2.33623	2.28935	2.35918	2.37772	2.36056	2.28020	2.46525	1.98956	2.38199
16	5	Rep2	2.33000	2.44966	2.42454	2.43670	2.02943	2.42454	2.43618	2.44279	2.46635	2.45051	2.35486	3.42895	2.46661	2.39198
18	5	Rep2	2.36000	1.71265	1.68448	1.69838	2.19985	1.68448	1.99171	1.70485	1.74075	1.71949	2.02851	2.46525	1.93207	2.41197
131	5	Rep2	2.38000	2.21367	2.19588	2.20613	2.05635	2.19588	2.47420	2.20863	2.26038	2.23800	2.32422	2.46525	2.54636	2.49190
31	5	Rep2	2.57000	2.53535	2.49718	2.51317	2.47646	2.49718	2.49760	2.52507	2.51295	2.50242	2.51030	2.46525	2.20985	2.57183
32	5	Rep2	2.63000	2.16335	2.13526	2.14721	5.65750	2.13526	1.99997	2.15576	2.15083	2.14247	2.18468	1.90125	2.72636	2.74169
62	5	Rep2	2.71000	2.68169	2.64294	2.65851	2.72651	2.64294	2.15445	2.67132	2.64506	2.63867	2.59130	1.90125	2.50119	2.82163
143	5	Rep2	2.74000	2.97099	2.94170	2.95559	2.96571	2.94170	2.54925	2.96303	2.98334	2.96663	2.73545	3.42895	3.29703	2.98149
220	5	Rep2	2.76000	2.71960	2.74532	2.73781	2.67607	2.74532	2.40077	2.72647	2.78844	2.78439	2.46785	1.90125	3.04574	3.14136
204	5	Rep2	2.97000	2.32531	2.29296	2.30779	2.31442	2.29296	2.33616	2.31647	2.33340	2.31584	2.29226	2.46525	4.51151	3.29124
176	5	Rep2	3.15000	3.29921	3.28116	3.29046	3.29089	3.28116	3.32681	3.29419	3.32425	3.30687	2.97785	3.42895	3.78624	3.58100
98	5	Rep2	3.33000	3.51147	3.53529	3.52540	3.61099	3.53529	3.01550	3.51783	3.52921	3.53317	3.48627	2.46525	3.01493	3.60098
188	5	Rep2	3.69000	4.23950	4.23720	4.24265	4.18801	4.23720	3.97197	4.23874	4.31584	4.29377	3.81352	4.34000	2.66272	3.64095
146	5	Rep2	4.02000	4.67600	4.67789	4.68130	4.90211	4.67789	4.03845	4.67646	4.74541	4.72838	4.58191	4.34000	4.80703	3.95069
121	5	Rep2	5.35000	4.49842	4.48692	4.49087	4.34160	4.48692	4.12563	4.49535	4.47594	4.47413	4.20942	3.42895	4.46713	5.34954
54	5	Rep2	5.57000	5.72514	5.76584	5.74517	5.88278	5.76584	4.84622	5.73627	5.68258	5.70786	5.18367	5.81938	5.91178	5.56936
96	5	Rep2	5.85000	4.58660	4.59032	4.59131	4.54496	4.59032	3.06021	4.58770	4.62309	4.61774	3.79280	1.90125	4.91903	5.84913
86	5	Rep2	6.19000	5.66552	5.79329	5.73288	5.91191	5.79329	5.70774	5.70033	5.60913	5.68017	5.62792	3.42895	7.07343	6.18885
197	5	Rep2	6.67000	6.97643	6.95813	6.96831	6.97120	6.95813	7.57933	6.97156	7.00190	6.98426	5.88928	10.07632	7.43840	6.66845
113	5	Rep2	7.28000	5.68308	5.71553	5.69892	5.66525	5.71553	4.77183	5.69195	5.64742	5.66684	4.86818	5.81938	5.64774	7.27795
8	5	Rep2	8.93000	8.63156	8.62400	8.63001	8.76030	8.62400	8.79387	8.62964	8.66539	8.64937	7.64581	10.07632	9.51220	8.92658
3	5	Rep2	11.51000	11.62580	11.62097	11.61732	11.98576	11.62097	11.47962	11.62495	11.51090	11.52874	11.54852	10.07632	11.62655	11.50446
84	5	Rep2	13.13000	11.06622	11.05820	11.05634	11.07533	11.05820	10.81443	11.06447	10.95856	10.97359	11.27804	10.07632	11.24994	13.12312
48	5	Rep2	13.67000	13.33443	13.37386	13.34587	13.65588	13.37386	11.23163	13.34573	13.14249	13.19684	8.84229	10.07632	12.33387	13.66267
99	5	Rep3	0.30000	1.09222	1.07093	1.07711	1.07635	1.07093	1.23088	1.08612	1.06032	1.06624	1.30018	2.17841	1.24986	0.30371
87	5	Rep3	0.32000	0.29764	0.31103	0.30286	0.27357	0.31103	0.42717	0.30133	0.31666	0.27223	0.10093	0.50200	0.68610	0.32369
56	5	Rep3	0.34000	0.32126	0.35687	0.34173	0.33501	0.35687	0.44205	0.33129	0.37353	0.31467	0.11567	0.50200	0.74086	0.34367
191	5	Rep3	1.43000	1.42013	1.41632	1.42082	1.64731	1.41632	1.97984	1.41876	1.41585	1.45216	2.01919	2.17841	1.57175	1.43277
221	5	Rep3	1.43000	1.57206	1.59503	1.58692	1.34263	1.59503	1.89123	1.57867	1.60617	1.57862	1.57381	2.27357	1.62431	1.43277
199	5	Rep3	1.47000	1.37019	1.33523	1.34656	1.34113	1.33523	1.49408	1.36021	1.31808	1.34005	1.47782	2.17841	1.43934	1.47274
224	5	Rep3	1.69000	1.13750	1.15142	1.14811	1.16650	1.15142	1.91192	1.14140	1.15886	1.16064	1.35267	2.17841	1.31944	1.69256
184	5	Rep3	1.78000	1.28161	1.26261	1.26827	1.25268	1.26261	1.65690	1.27618	1.25318	1.25936	1.40645	2.17841	1.36004	1.78249
95	5	Rep3	1.92000	1.91899	1.88266	1.89290	1.98821	1.88266	2.07318	1.90880	1.86412	1.86617	2.30075	2.17841	1.88775	1.92237
223	5	Rep3	2.14000	1.89489	1.95271	1.93568	2.01669	1.95271	2.13524	1.91140	1.98184	1.95309	2.03328	2.27357	1.98006	2.00230
141	5	Rep3	2.20000	2.65631	2.62369	2.63514	1.53884	2.62369	2.52950	2.64706	2.60785	2.63320	2.55865	2.27357	2.41642	2.20214
45	5	Rep3	2.23000	2.64294	2.61767	2.62720	2.60941	2.61767	2.58038	2.63571	2.60570	2.63204	2.58145	2.17841	2.43572	2.23211
4	5	Rep3	2.26000	3.37513	3.35422	3.36234	1.95216	3.35422	3.15289	3.36915	3.34436	3.36682	3.14696	3.84688	2.56464	2.31205
168	5	Rep3	2.26000	1.94370	1.94854	1.94923	1.92329	1.94854	2.07114	1.94503	1.95178	1.96819	2.10705	2.27357	2.68157	2.35201
26	5	Rep3	2.30000	2.03415	2.03313	2.03749	1.94487	2.03313	2.34198	2.03370	2.03417	2.07638	2.11394	2.27357	1.71397	2.48191
34	5	Rep3	2.30000	2.38449	2.35292	2.36448	1.86764	2.35292	2.34126	2.37550	2.33780	2.36846	2.34789	2.17841	2.36751	2.51188
151	5	Rep3	2.38000	1.90664	1.99854	1.97077	2.16582	1.99854	2.29192	1.93289	2.04456	1.99312	2.95572	2.27357	2.29556	2.57183
140	5	Rep3	2.39000	2.53977	2.55179	2.55097	2.56711	2.55179	2.22845	2.54319	2.55879	2.57748	2.45200	2.27357	2.40971	2.57183
72	5	Rep3	2.60000	3.25649	3.27485	3.27027	3.19913	3.27485	2.78341	3.26148	3.28458	3.28087	2.79134	2.17841	3.07974	2.60181
62	5	Rep3	2.71000	2.63866	2.59488	2.60814	2.75426	2.59488	2.30815	2.62639	2.57279	2.58389	2.76262	2.17841	2.79291	2.85160
123	5	Rep3	2.85000	2.91480	2.88734	2.89651	2.89008	2.88734	2.63998	2.90702	2.87383	2.88751	2.83933	2.17841	2.76943	2.91155
204	5	Rep3	2.97000	2.36360	2.33055	2.34242	3.67166	2.33055	2.28431	2.35415	2.31467	2.34420	2.33382	2.17841	3.39041	2.97150
49	5	Rep3	3.12000	3.00770	2.98496	2.99359	2.96113	2.98496	3.22560	3.00118	2.97420	2.99689	2.97925	3.84688	3.40804	2.98149
210	5	Rep3	3.14000	3.11310	3.08991	3.09635	3.18011	3.08991	2.66537	3.10657	3.07803	3.07293	3.01958	2.17841	2.49051	3.32121
176	5	Rep3	3.15000	3.38429	3.36799	3.37504	3.31434	3.36799	3.24458	3.37955	3.36062	3.38558	3.01936	3.84688	3.65380	3.42113
104	5	Rep3	3.26000	3.32943	3.28928	3.30204	3.30106	3.28928	2.69429	3.31816	3.26921	3.28457	3.14517	2.27357	3.82485	3.58100
50	5	Rep3	3.29000	4.51141	4.59215	4.56437	4.60714	4.59215	5.39847	4.53412	4.63168	4.54939	4.82891	3.84688	4.89740	3.60098
98	5	Rep3	3.33000	3.60825	3.63189	3.62443	3.59893	3.63189	3.06402	3.61482	3.64375	3.62105	3.72136	2.17841	3.18547	3.61097
81	5	Rep3	3.42000	3.74516	3.76394	3.76006	3.50644	3.76394	4.67364	3.75051	3.77391	3.77530	3.84520	5.68100	4.38562	3.66093
175	5	Rep3	4.47000	4.49470	4.50658	4.50837	4.47597	4.50658	4.22245	4.49803	4.51434	4.56153	4.63252	4.21250	4.02594	4.47027
19	5	Rep3	4.75000	6.89810	6.91780	6.90864	6.72445	6.91780	5.32503	6.90367	6.92655	6.87560	4.76654	5.68100	6.79092	4.75003
134	5	Rep3	4.84000	4.11286	4.06516	4.07981	4.17231	4.06516	3.43607	4.09946	4.04113	4.05370	3.78005	3.84688	4.03117	4.83996
20	5	Rep3	5.01000	6.50649	6.55238	6.53477	6.48530	6.55238	5.73572	6.51939	6.57419	6.50694	4.41075	5.68100	6.30268	5.00982
92	5	Rep3	6.33000	5.76092	5.75285	5.75228	5.31426	5.75285	5.20581	5.75876	5.74760	5.70692	4.80642	5.68100	5.84361	6.32873
119	5	Rep3	7.60000	6.69164	6.73750	6.71812	6.69226	6.73750	5.69479	6.70464	6.75859	6.66836	5.47454	5.68100	6.87159	7.59768
164	5	Rep3	8.83000	7.42503	7.41137	7.41340	7.40514	7.41137	5.16681	7.42137	7.40349	7.37436	5.44636	5.68100	7.79867	8.82667
170	5	Rep3	10.27000	11.38099	11.38214	11.37699	11.36294	11.38214	11.84478	11.38151	11.38073	11.32089	11.37106	10.73158	11.36344	10.26548
109	5	Rep3	11.39000	11.15215	11.14014	11.14234	11.09220	11.14014	10.96996	11.14904	11.13314	11.11242	9.22239	10.73158	11.39508	11.38455
148	5	Rep4	0.34000	0.08084	0.06675	0.07054	0.53575	0.06675	0.41421	0.07678	0.03769	0.05782	0.93377	0.40600	0.55494	0.34367
112	5	Rep4	0.38000	0.62613	0.62539	0.62239	0.72026	0.62539	0.41173	0.62602	0.56244	0.60201	0.42289	0.40600	0.84349	0.38364
12	5	Rep4	0.49000	1.02098	1.02842	1.01905	0.91072	1.02842	0.40296	1.02343	0.89741	0.97525	0.74008	0.40600	0.72561	0.49355
124	5	Rep4	0.49000	0.47795	0.45080	0.45898	0.50462	0.45080	0.41729	0.47029	0.39791	0.43161	0.69757	0.40600	1.02090	0.49355
174	5	Rep4	0.51000	0.23042	0.28780	0.25958	0.28479	0.28780	0.46355	0.24686	0.19783	0.25118	0.24353	0.40600	0.67164	0.51353
198	5	Rep4	1.07000	0.92579	0.89081	0.90680	0.93875	0.89081	1.35309	0.91566	0.93239	0.91266	1.22338	1.67826	1.17130	1.07307
216	5	Rep4	1.40000	0.84823	0.84547	0.84775	0.85888	0.84547	1.75387	0.84728	0.87657	0.86331	1.20026	1.67826	1.07822	1.40280
144	5	Rep4	1.57000	1.18861	1.16372	1.17827	1.17707	1.16372	2.17203	1.18114	1.26566	1.20967	2.11296	1.67826	1.32753	1.57266
127	5	Rep4	1.62000	1.07345	1.04713	1.05967	1.07261	1.04713	1.59679	1.06578	1.09009	1.07014	1.28031	1.67826	1.22015	1.62262
2	5	Rep4	1.97000	1.84347	1.80877	1.82402	1.67198	1.80877	1.85903	1.83354	1.83131	1.82196	1.89678	1.67826	1.84289	1.97233
115	5	Rep4	2.01000	2.15364	2.14513	2.14704	2.19544	2.14513	2.19088	2.15137	2.10764	2.13314	2.20356	2.22018	1.78154	2.01230
128	5	Rep4	2.05000	1.97392	2.01165	1.99850	1.98897	2.01165	2.21336	1.98449	2.06058	2.03722	2.06885	2.22018	2.09180	2.01230
142	5	Rep4	2.20000	1.58250	1.55928	1.56691	2.52981	1.55928	1.82984	1.57603	1.51821	1.54672	1.76276	1.67826	1.93171	2.05226
45	5	Rep4	2.23000	2.61395	2.58709	2.60008	2.68825	2.58709	2.60719	2.60618	2.63020	2.60648	2.57227	2.22018	2.04898	2.07225
55	5	Rep4	2.29000	3.19993	3.17399	3.18662	3.22249	3.17399	2.94565	3.19248	3.21337	3.19290	2.73708	2.22018	1.78013	2.17216
160	5	Rep4	2.33000	1.98550	2.07175	2.03489	2.48347	2.07175	1.90365	2.01015	2.03394	2.05978	2.69833	2.22018	2.94090	2.25210
18	5	Rep4	2.36000	1.70230	1.67298	1.68775	1.97746	1.67298	1.71497	1.69373	1.73612	1.70146	1.88684	1.67826	2.24387	2.30206
151	5	Rep4	2.38000	2.07471	2.17493	2.13279	2.18434	2.17493	2.11718	2.10332	2.14546	2.16666	3.01419	2.22018	2.15989	2.33203
11	5	Rep4	2.49000	2.29490	2.25543	2.27200	2.74392	2.25543	2.30482	2.28370	2.26124	2.26155	2.42054	2.22018	1.97034	2.39198
135	5	Rep4	2.49000	2.66528	2.68151	2.67639	2.23783	2.68151	2.86329	2.66967	2.72243	2.69183	2.34554	3.42211	2.40743	2.46192
10	5	Rep4	2.61000	2.08946	2.07285	2.08227	2.05849	2.07285	2.42980	2.08450	2.13353	2.09778	2.30149	3.16615	5.52436	2.63178
182	5	Rep4	2.63000	5.69204	5.69096	5.69559	2.16977	5.69096	6.60606	5.69161	5.77138	5.72620	5.72115	7.02000	3.40239	2.77167
138	5	Rep4	2.82000	2.51894	2.52994	2.52712	2.54853	2.52994	2.87484	2.52184	2.57355	2.54211	2.55973	3.42211	2.55099	2.82163
60	5	Rep4	2.98000	3.68522	3.65506	3.66933	3.63621	3.65506	3.40148	3.67655	3.69500	3.67038	3.43390	3.16615	2.72947	3.11139
193	5	Rep4	2.99000	2.79626	2.76602	2.77996	2.80318	2.76602	2.37436	2.78763	2.79528	2.78212	2.56156	2.22018	3.72645	3.42113
147	5	Rep4	3.25000	2.69953	2.68023	2.68930	2.68408	2.68023	2.72006	2.69396	2.70543	2.68947	2.76209	3.16615	3.20932	3.61097
71	5	Rep4	3.37000	3.89559	3.86042	3.87508	3.97150	3.86042	3.61084	3.88564	3.86128	3.85857	3.68578	3.16615	2.72881	3.64095
196	5	Rep4	3.60000	3.35181	3.33174	3.34177	3.32113	3.33174	3.13803	3.34598	3.37133	3.34615	3.28015	3.16615	4.12512	3.89074
130	5	Rep4	3.89000	4.36837	4.34245	4.35423	4.33275	4.34245	3.86609	4.36096	4.36540	4.34843	3.94762	3.16615	4.31961	4.01064
200	5	Rep4	3.98000	5.21222	5.19235	5.20238	5.11995	5.19235	4.42991	5.20653	5.22752	5.20450	5.03371	3.16615	4.61745	4.02064
13	5	Rep4	4.25000	5.52793	5.51872	5.52537	5.43000	5.51872	6.71637	5.52529	5.56919	5.54118	5.64205	7.02000	5.54218	4.25045
175	5	Rep4	4.47000	4.48842	4.49951	4.49971	4.46804	4.49951	5.64948	4.49134	4.59698	4.54261	4.76754	7.02000	4.02516	4.47027
14	5	Rep4	4.80000	6.33853	6.32352	6.33014	6.33766	6.32352	4.74095	6.33428	6.33156	6.31828	5.26280	5.41737	6.02184	4.79999
91	5	Rep4	5.56000	5.40451	5.36773	5.38383	5.30765	5.36773	4.38263	5.39415	5.37963	5.37195	4.69845	3.16615	5.42596	5.55937
92	5	Rep4	6.33000	5.78070	5.77046	5.77216	5.59574	5.77046	5.02351	5.77801	5.71314	5.73619	4.82649	5.41737	5.85476	6.32873
158	5	Rep4	10.04000	7.92645	7.91043	7.91860	7.80012	7.91043	7.59351	7.92196	7.93460	7.91467	7.99772	7.02000	8.04467	10.03567
170	5	Rep4	10.27000	11.30942	11.30042	11.29994	11.32782	11.30042	10.74262	11.30723	11.20647	11.23901	11.07672	10.76067	11.11822	10.26548
157	5	Rep4	10.97000	9.62713	9.60854	9.61607	9.51794	9.60854	9.75578	9.62206	9.59436	9.59232	9.90442	10.76067	9.95705	10.96490
9	5	Rep4	12.37000	13.84876	13.83633	13.83304	14.11485	13.83633	11.56330	13.84594	13.64766	13.72779	10.16903	10.76067	12.99302	12.36375
84	5	Rep4	13.13000	11.25973	11.24079	11.24420	11.12269	11.24079	10.89802	11.25480	11.13791	11.17802	10.74317	10.76067	11.35463	13.12312
70	5	Rep5	0.38000	1.25429	1.25429	1.25968	1.27396	1.25429	0.44062	1.27118	1.19902	1.16873	1.74361	0.49450	1.00269	0.38364
185	5	Rep5	0.43000	0.41068	0.41068	0.43478	0.41638	0.41068	0.57302	0.43338	0.33981	0.42841	0.59534	0.49450	0.82907	0.43360
69	5	Rep5	0.95000	1.63159	1.63159	1.62231	1.64405	1.63159	1.34293	1.62658	1.64676	1.59696	1.71563	2.19567	1.53018	0.95317
177	5	Rep5	1.21000	1.24290	1.24290	1.27131	1.27656	1.24290	2.15861	1.26173	1.18542	1.31958	2.30071	2.33481	1.41829	1.21296
219	5	Rep5	1.50000	1.27555	1.27555	1.26828	1.44930	1.27555	1.41146	1.26937	1.29512	1.26641	1.48374	2.19567	1.39760	1.50272
144	5	Rep5	1.57000	1.18712	1.18712	1.18509	1.19398	1.18712	1.83208	1.18080	1.20851	1.22184	2.05486	2.19567	1.33230	1.57266
150	5	Rep5	1.62000	1.66643	1.66643	1.66167	1.07533	1.66643	2.08974	1.66031	1.68628	1.67604	1.87574	2.19567	1.66073	1.62262
224	5	Rep5	1.69000	1.15447	1.15447	1.16006	1.15191	1.15447	1.91858	1.15766	1.14505	1.17250	1.45081	2.19567	1.30459	1.69256
136	5	Rep5	1.97000	1.65729	1.65729	1.67911	1.84350	1.65729	2.14673	1.67309	1.60845	1.70454	1.98966	2.33481	1.73475	1.97233
142	5	Rep5	2.20000	1.60435	1.60435	1.59482	2.67889	1.60435	1.88706	1.59953	1.61851	1.56403	1.68595	2.19567	1.98057	2.00230
26	5	Rep5	2.30000	1.98673	1.98673	1.99045	2.38568	1.98673	2.40117	1.98524	1.99264	2.02520	2.01628	2.33481	1.52086	2.04227
34	5	Rep5	2.30000	2.37225	2.37225	2.36461	1.90646	2.37225	2.28949	2.36475	2.39584	2.36741	2.30059	2.19567	2.22460	2.12220
222	5	Rep5	2.34000	1.59132	1.59132	1.59629	1.61402	1.59132	2.52266	1.59121	1.59310	1.63290	2.22057	2.19567	2.30842	2.17216
126	5	Rep5	2.37000	2.37891	2.37891	2.38558	3.24304	2.37891	2.21682	2.38446	2.36111	2.38342	2.29648	2.33481	3.17724	2.18216
178	5	Rep5	2.42000	1.51821	1.51821	1.51498	1.51895	1.51821	1.75966	1.51245	1.53729	1.53879	1.90118	2.19567	1.71170	2.22212
211	5	Rep5	2.42000	1.83892	1.83892	1.85322	1.77032	1.83892	2.07969	1.84671	1.81573	1.88930	1.78180	2.33481	2.42265	2.23211
11	5	Rep5	2.49000	2.29065	2.29065	2.27865	2.59840	2.29065	2.39655	2.28201	2.31709	2.26046	2.41257	2.19567	1.91341	2.26209
152	5	Rep5	2.57000	2.49283	2.49283	2.48544	2.54686	2.49283	2.41584	2.48520	2.51698	2.49115	2.33741	2.19567	1.97979	2.39198
72	5	Rep5	2.60000	3.12747	3.12747	3.13582	3.16385	3.12747	2.74539	3.13278	3.11197	3.15862	2.45121	2.19567	2.29127	2.54186
180	5	Rep5	2.77000	3.82950	3.82950	3.83460	3.94612	3.82950	3.62038	3.83416	3.81514	3.83699	3.88496	3.88943	2.39490	2.64178
208	5	Rep5	2.87000	2.69463	2.69463	2.69889	2.77926	2.69463	2.60900	2.69802	2.68452	2.70814	3.10646	2.19567	2.52717	2.76168
186	5	Rep5	2.91000	2.99065	2.99065	2.98042	3.00659	2.99065	2.73696	2.98152	3.01902	2.97661	2.72479	3.88943	2.82066	2.85160
103	5	Rep5	3.04000	3.86016	3.86016	3.85544	3.87152	3.86016	3.45308	3.85554	3.87473	3.85622	3.50583	3.88943	3.34806	2.97150
210	5	Rep5	3.14000	3.12089	3.12089	3.11429	3.13013	3.12089	2.84208	3.11712	3.13215	3.09789	2.99407	2.19567	3.40534	2.98149
81	5	Rep5	3.42000	3.76891	3.76891	3.77787	3.84009	3.76891	4.39844	3.77413	3.75300	3.79615	3.42298	6.29467	2.69479	3.11139
79	5	Rep5	3.50000	3.75646	3.75646	3.76477	3.83891	3.75646	3.41620	3.76316	3.73618	3.77633	3.25754	3.88943	2.97317	3.15135
125	5	Rep5	3.60000	3.84259	3.84259	3.83682	5.00960	3.84259	4.10837	3.83725	3.85937	3.83692	3.70500	3.88943	3.12459	3.15135
6	5	Rep5	3.62000	3.63710	3.63710	3.64111	3.64927	3.63710	3.40553	3.64015	3.62805	3.64864	3.24055	3.88943	3.54625	4.01064
200	5	Rep5	3.98000	5.22787	5.22787	5.22408	5.15278	5.22787	4.87705	5.22326	5.24222	5.22573	5.05653	6.29467	4.27564	4.01064
51	5	Rep5	4.12000	4.51228	4.51228	4.52048	4.50855	4.51228	4.03089	4.51423	4.50664	4.54995	4.09315	4.25625	4.35244	4.12055
14	5	Rep5	4.80000	6.37370	6.37370	6.37063	6.25720	6.37370	5.39383	6.37089	6.38242	6.36405	5.35901	6.29467	6.13068	4.79999
20	5	Rep5	5.01000	6.41234	6.41234	6.42424	6.35570	6.41234	5.89561	6.42447	6.37464	6.41527	4.45097	6.29467	6.07722	5.00982
91	5	Rep5	5.56000	5.41514	5.41514	5.40439	5.34574	5.41514	4.84221	5.40672	5.44056	5.38558	4.79352	6.29467	5.49293	5.55937
86	5	Rep5	6.19000	5.72794	5.72794	5.76232	5.65852	5.72794	4.99363	5.76355	5.61612	5.74008	5.34854	3.88943	6.53013	6.18885
163	5	Rep5	7.37000	8.24945	8.24945	8.24479	8.15963	8.24945	9.53331	8.24406	8.26565	8.23593	9.12145	11.04500	8.69960	7.36787
162	5	Rep5	9.55000	10.48914	10.48914	10.48031	10.24777	10.48914	10.08598	10.48280	10.50750	10.44595	10.29556	11.04500	11.07666	9.54607
90	5	Rep5	9.67000	7.10535	7.10535	7.15018	6.51686	7.10535	6.26721	7.15185	6.95954	7.11863	6.59670	3.88943	7.72300	9.66597
133	5	Rep5	9.83000	11.02052	11.02052	11.01386	10.87750	11.02052	11.81199	11.01968	11.02167	10.95941	11.26674	11.04500	11.10942	9.82584
99	6	Rep1	0.30000	1.08651	1.08651	1.07941	1.09556	1.08651	1.24437	1.08126	1.09819	1.07193	1.36226	2.23045	1.22629	0.30371
46	6	Rep1	0.41000	0.35132	0.35132	0.37146	0.15165	0.35132	0.42412	0.37273	0.30333	0.35701	0.26146	0.48900	0.66486	0.41362
174	6	Rep1	0.51000	0.27002	0.27002	0.28499	0.21037	0.27002	0.41077	0.28504	0.23664	0.28464	0.22630	0.48900	0.64760	0.51353
177	6	Rep1	1.21000	1.24365	1.24365	1.27153	1.23243	1.24365	2.18346	1.26332	1.20079	1.32802	2.45521	2.30846	1.37397	1.21296
57	6	Rep1	1.39000	1.55832	1.55832	1.54997	1.52144	1.55832	2.05498	1.55147	1.57350	1.54437	1.87442	2.23045	1.56755	1.39281
216	6	Rep1	1.40000	0.88292	0.88292	0.88456	0.83312	0.88292	1.86792	0.88311	0.88299	0.90152	1.13893	2.23045	1.07080	1.40280
127	6	Rep1	1.62000	1.10550	1.10550	1.10002	1.66390	1.10550	1.67878	1.09990	1.11836	1.10886	1.30298	2.23045	1.22856	1.62262
95	6	Rep1	1.92000	1.97857	1.97857	1.96475	1.91088	1.97857	2.17129	1.96848	2.00044	1.94101	2.23553	2.23045	1.94852	1.92237
2	6	Rep1	1.97000	1.85604	1.85604	1.84568	1.63868	1.85604	1.97094	1.84742	1.87519	1.83734	1.93379	2.23045	1.86534	1.97233
181	6	Rep1	1.98000	2.21806	2.21806	2.21139	2.12157	2.21806	2.19981	2.21155	2.23273	2.21328	2.25706	2.23045	2.14575	1.98232
1	6	Rep1	2.04000	1.50803	1.50803	1.49851	1.51389	1.50803	1.95427	1.50167	1.52181	1.47947	1.86072	2.23045	1.51138	2.04227
37	6	Rep1	2.07000	2.16730	2.16730	2.17487	2.07857	2.16730	2.16213	2.17149	2.15843	2.19966	2.23124	2.30846	1.86331	2.05226
117	6	Rep1	2.15000	2.17981	2.17981	2.16730	2.11548	2.17981	2.12366	2.17077	2.19936	2.14445	2.29427	2.23045	1.68047	2.22212
141	6	Rep1	2.20000	2.67255	2.67255	2.66318	2.46332	2.67255	2.39205	2.66410	2.69132	2.65908	2.61325	2.23045	3.07128	2.26209
168	6	Rep1	2.26000	1.96864	1.96864	1.97210	3.30597	1.96864	2.04602	1.96959	1.96689	1.99203	2.21930	2.30846	2.64649	2.31205
55	6	Rep1	2.29000	3.20806	3.20806	3.20106	3.16710	3.20806	2.91786	3.20110	3.22357	3.20205	2.91765	2.30846	2.29213	2.33203
126	6	Rep1	2.37000	2.36415	2.36415	2.36798	2.34966	2.36415	2.20504	2.36704	2.35743	2.37166	2.24632	2.30846	2.12875	2.36201
135	6	Rep1	2.49000	2.68920	2.68920	2.69992	2.26912	2.68920	2.98377	2.69658	2.67360	2.71861	2.32614	2.23045	2.07500	2.38199
31	6	Rep1	2.57000	2.55842	2.55842	2.54459	2.56312	2.55842	2.48686	2.54723	2.58297	2.52804	2.55016	2.23045	1.72394	2.48191
72	6	Rep1	2.60000	3.17823	3.17823	3.18748	3.21818	3.17823	2.88782	3.18488	3.16412	3.19989	2.42577	2.23045	2.32442	2.54186
62	6	Rep1	2.71000	2.70628	2.70628	2.69063	2.69948	2.70628	2.25698	2.69419	2.73259	2.66675	2.55618	2.23045	2.47243	2.64178
143	6	Rep1	2.74000	2.99905	2.99905	2.99103	2.98774	2.99905	2.66436	2.99117	3.01661	2.99206	2.84795	2.30846	3.39608	2.77167
180	6	Rep1	2.77000	3.86042	3.86042	3.86498	3.88754	3.86042	3.67508	3.86456	3.85132	3.85911	3.91976	3.86971	2.03549	2.79165
138	6	Rep1	2.82000	2.53947	2.53947	2.54838	2.54753	2.53947	2.87098	2.54536	2.52714	2.56526	2.54523	2.23045	2.86589	2.85160
104	6	Rep1	3.26000	3.38199	3.38199	3.36845	3.33556	3.38199	2.82021	3.37107	3.40585	3.34975	3.10722	2.30846	2.83895	2.91155
79	6	Rep1	3.50000	3.80079	3.80079	3.80948	3.66097	3.80079	3.45519	3.80805	3.78506	3.81019	3.17466	3.86971	4.47986	3.29124
7	6	Rep1	3.58000	3.97866	3.97866	3.97904	3.85911	3.97866	4.37774	3.97873	3.97857	3.97548	4.01075	3.86971	3.93776	3.37117
6	6	Rep1	3.62000	3.67150	3.67150	3.67575	3.55373	3.67150	3.43383	3.67497	3.66409	3.67492	3.22985	3.86971	3.44794	3.62097
17	6	Rep1	3.95000	4.84316	4.84316	4.83930	4.76674	4.84316	5.05618	4.83778	4.85496	4.84812	4.90833	4.27750	4.42305	3.66093
209	6	Rep1	3.96000	3.90581	3.90581	3.89176	3.91490	3.90581	3.15297	3.89592	3.92705	3.85785	3.42443	3.86971	4.51209	4.02064
19	6	Rep1	4.75000	6.84578	6.84578	6.85032	6.72968	6.84578	5.41387	6.85205	6.83157	6.82395	5.21832	5.88778	6.61697	4.75003
74	6	Rep1	4.83000	4.92629	4.92629	4.94555	5.08328	4.92629	4.59257	4.94464	4.88563	4.93175	4.35015	3.86971	5.02686	4.82997
78	6	Rep1	5.02000	5.74697	5.74697	5.75862	5.79794	5.74697	5.16875	5.75917	5.71979	5.73769	4.89309	3.86971	5.65252	5.01981
52	6	Rep1	6.46000	6.50731	6.50731	6.50450	6.38710	6.50731	6.38840	6.50255	6.51788	6.51549	6.11717	5.88778	6.39250	6.45862
8	6	Rep1	8.93000	8.75644	8.75644	8.75509	8.67844	8.75644	9.37669	8.75278	8.76419	8.76396	7.67021	10.91250	9.37136	8.92658
190	6	Rep1	9.12000	11.39462	11.39462	11.38443	11.28141	11.39462	11.34128	11.38780	11.40867	11.34752	9.98869	10.91250	11.81438	9.11643
90	6	Rep1	9.67000	7.13411	7.13411	7.17930	6.73184	7.13411	6.25222	7.17991	7.03174	7.13055	6.38142	3.86971	7.81360	9.66597
158	6	Rep1	10.04000	7.94845	7.94845	7.94430	7.77947	7.94845	7.74734	7.94383	7.95840	7.94152	8.05991	10.91250	8.05856	10.03567
170	6	Rep1	10.27000	11.36035	11.36035	11.35557	11.31143	11.36035	11.75104	11.36050	11.35896	11.30384	11.18073	10.91250	11.37243	10.26548
47	6	Rep1	12.60000	12.18866	12.18866	12.17278	12.09985	12.18866	11.40077	12.18040	12.20524	12.10069	10.26702	10.91250	12.56095	12.59356
70	6	Rep2	0.38000	1.26599	1.33692	1.30173	0.36901	1.33692	0.43600	1.28603	1.37074	1.17998	1.74448	0.41533	0.87091	0.38364
112	6	Rep2	0.38000	0.67576	0.68278	0.67655	1.35020	0.68278	0.41030	0.67766	0.68525	0.63909	0.44002	0.41533	0.99651	0.38364
46	6	Rep2	0.41000	0.34026	0.43444	0.39958	0.38910	0.43444	0.43442	0.36652	0.48444	0.34876	0.29392	0.41533	0.73208	0.41362
100	6	Rep2	0.42000	0.30856	0.34348	0.32549	0.29952	0.34348	0.41010	0.31824	0.36018	0.26196	0.29815	0.41533	0.58341	0.42361
219	6	Rep2	1.50000	1.30896	1.28444	1.29187	1.47730	1.28444	1.26342	1.30201	1.27103	1.28879	1.40603	2.08667	1.39097	1.50272
150	6	Rep2	1.62000	1.68233	1.65804	1.66752	1.68931	1.65804	2.15009	1.67541	1.64563	1.68336	1.92566	2.08667	1.64585	1.62262
206	6	Rep2	1.66000	1.12122	1.15642	1.15106	1.37062	1.15642	2.21849	1.13080	1.17848	1.20001	2.74250	2.08667	1.32677	1.66258
217	6	Rep2	1.96000	1.61758	1.59567	1.60317	1.60206	1.59567	2.01717	1.61139	1.58401	1.60648	1.71229	2.08667	1.58785	1.96234
27	6	Rep2	1.97000	1.65445	1.63068	1.63980	1.86444	1.63068	2.15468	1.64769	1.61846	1.65319	1.89045	2.08667	1.60401	1.97233
65	6	Rep2	2.12000	2.29078	2.29130	2.29314	2.22408	2.29130	3.00464	2.29074	2.29261	2.31138	2.50379	3.51725	1.77141	2.01230
139	6	Rep2	2.17000	1.70860	1.72781	1.72214	1.74524	1.72781	1.91946	1.71401	1.73859	1.71907	1.79589	2.08667	2.00902	2.07225
28	6	Rep2	2.20000	2.48254	2.47758	2.48067	1.58449	2.47758	2.30988	2.48120	2.47546	2.48793	2.20474	2.08667	2.34309	2.17216
141	6	Rep2	2.20000	2.68395	2.65137	2.66194	2.56218	2.65137	2.49304	2.67488	2.63355	2.66075	2.45078	2.08667	2.49580	2.20214
63	6	Rep2	2.23000	2.26181	2.23314	2.24379	2.65861	2.23314	2.36244	2.25374	2.21813	2.25585	2.26167	2.08667	2.88640	2.25210
35	6	Rep2	2.31000	2.55842	2.53843	2.54476	2.66195	2.53843	2.50556	2.55280	2.52748	2.54366	2.93633	3.51725	1.79945	2.30206
214	6	Rep2	2.36000	2.10051	2.14256	2.13277	2.25718	2.14256	2.19168	2.11232	2.16711	2.15389	2.12011	2.66750	2.22640	2.30206
151	6	Rep2	2.38000	1.96507	2.06136	2.03412	2.34401	2.06136	2.45989	1.99211	2.11553	2.04859	2.93043	2.66750	1.61269	2.42196
201	6	Rep2	2.39000	2.10031	2.08403	2.08494	2.08567	2.08403	1.90920	2.09596	2.07324	2.04075	2.24056	2.08667	2.32713	2.46192
30	6	Rep2	2.51000	2.48338	2.43538	2.45034	2.38045	2.43538	2.74819	2.46998	2.40891	2.44688	2.59508	2.08667	2.48544	2.57183
10	6	Rep2	2.61000	2.12418	2.10826	2.11574	2.06589	2.10826	2.98446	2.11953	2.10072	2.13862	2.31369	3.51725	2.64078	2.71172
208	6	Rep2	2.87000	2.79910	2.80370	2.80312	2.77489	2.80370	2.60197	2.80024	2.80672	2.81106	3.18602	3.51725	2.97049	2.97150
33	6	Rep2	2.97000	3.71086	3.70456	3.70934	2.97928	3.70456	4.17445	3.70903	3.70228	3.72990	3.23672	2.66750	3.55628	3.04145
60	6	Rep2	2.98000	3.70607	3.67608	3.68631	3.65988	3.67608	3.54611	3.69767	3.65988	3.69005	3.39131	3.51725	2.77792	3.12138
193	6	Rep2	2.99000	2.80474	2.77407	2.78391	2.77007	2.77407	2.51767	2.79625	2.75720	2.78013	2.45375	2.08667	2.75768	3.25127
192	6	Rep2	3.15000	3.37266	3.34017	3.35110	3.30960	3.34017	2.85829	3.36358	3.32255	3.35375	3.04932	2.08667	2.90561	3.36118
50	6	Rep2	3.29000	4.48743	4.56502	4.54077	4.53773	4.56502	5.24667	4.50882	4.60799	4.54344	4.66998	3.51725	3.20892	3.61097
71	6	Rep2	3.37000	3.95345	3.91819	3.92774	3.92549	3.91819	3.43523	3.94370	3.89801	3.90925	3.76118	3.51725	4.41633	3.66093
196	6	Rep2	3.60000	3.37664	3.35697	3.36438	3.82363	3.35697	3.20506	3.37107	3.34670	3.37299	3.24722	3.51725	3.93605	3.96069
154	6	Rep2	3.66000	4.42234	4.42743	4.42497	4.41382	4.42743	3.76447	4.42371	4.42986	4.41511	4.35625	3.51725	4.91454	3.98067
187	6	Rep2	4.06000	4.91340	4.91174	4.91108	4.86944	4.91174	4.29865	4.91293	4.91028	4.89682	4.58316	3.51725	4.70895	4.06060
51	6	Rep2	4.12000	4.37480	4.38418	4.38596	4.45321	4.38418	3.95113	4.37756	4.39108	4.41578	4.10146	4.60000	4.25884	4.12055
134	6	Rep2	4.84000	4.20908	4.16123	4.17452	4.13084	4.16123	3.37520	4.19588	4.13395	4.15277	3.88983	3.51725	4.17778	4.83996
78	6	Rep2	5.02000	5.78516	5.82309	5.80917	5.76531	5.82309	5.49642	5.79565	5.84316	5.78913	4.95246	6.32786	5.62975	5.01981
162	6	Rep2	9.55000	10.29835	10.27237	10.27836	10.20515	10.27237	9.89147	10.29154	10.25647	10.23966	9.66498	9.86737	10.95083	9.54607
159	6	Rep2	11.68000	9.64293	9.62806	9.63003	9.53228	9.62806	10.60135	9.63902	9.61831	9.59204	10.35190	9.86737	9.77511	11.67431
161	6	Rep2	11.68000	10.29256	10.26377	10.27041	9.53823	10.26377	9.38799	10.28505	10.24613	10.22772	7.77369	9.86737	11.22013	11.67431
9	6	Rep2	12.37000	13.83547	13.83116	13.82156	13.82386	13.83116	11.15105	13.83475	13.82350	13.70521	9.98281	9.86737	13.27441	12.36375
47	6	Rep2	12.60000	12.12027	12.09154	12.09331	12.20109	12.09154	11.30700	12.11277	12.07192	12.00889	9.95468	9.86737	12.42997	12.59356
85	6	Rep3	0.33000	0.24604	0.24481	0.24332	0.26538	0.24481	0.49031	0.24559	0.24442	0.22334	0.29786	0.46941	0.82782	0.33368
108	6	Rep3	0.37000	0.02934	0.02190	0.01788	0.00086	0.02190	0.41975	0.02729	0.01975	-0.05555	1.25232	0.46941	0.64787	0.37365
105	6	Rep3	0.38000	0.34880	0.39068	0.36566	0.63931	0.39068	0.42425	0.36047	0.39673	0.27122	1.11683	0.46941	0.72942	0.38364
174	6	Rep3	0.51000	0.20519	0.26049	0.23646	0.26565	0.26049	0.44883	0.22039	0.26973	0.20835	0.32977	0.46941	0.82597	0.51353
36	6	Rep3	1.13000	0.85800	0.85083	0.85154	0.90005	0.85083	0.70810	0.85601	0.84937	0.83080	0.45396	2.16687	1.09597	1.13302
216	6	Rep3	1.40000	0.84713	0.84379	0.84604	0.82345	0.84379	1.74518	0.84607	0.84343	0.85695	1.22215	2.16687	1.12967	1.40280
172	6	Rep3	1.50000	1.47707	1.45519	1.46542	1.26187	1.45519	1.90109	1.47085	1.45176	1.48516	1.76937	2.16687	1.50196	1.50272
68	6	Rep3	1.55000	1.97287	1.95514	1.96317	1.96780	1.95514	2.21786	1.96784	1.95231	1.97784	2.41378	2.16687	2.08912	1.55268
203	6	Rep3	1.76000	1.80354	1.83372	1.82450	1.90693	1.83372	2.22307	1.81183	1.83928	1.85070	1.95930	2.32852	1.86188	1.76250
226	6	Rep3	1.99000	2.31896	2.35432	2.34419	1.85002	2.35432	2.33164	2.32870	2.36090	2.38094	2.21013	2.32852	2.29069	1.99231
114	6	Rep3	2.00000	2.48009	2.45663	2.46594	2.46349	2.45663	2.71393	2.47357	2.45265	2.46971	2.44613	2.16687	2.20966	2.12220
195	6	Rep3	2.01000	1.82747	1.79943	1.81086	1.81361	1.79943	2.06218	1.81969	1.79471	1.81821	1.92348	2.16687	2.08616	2.14219
29	6	Rep3	2.06000	1.83110	1.78804	1.80335	1.83156	1.78804	1.86433	1.81926	1.78045	1.79127	2.10857	2.16687	1.77285	2.17216
37	6	Rep3	2.07000	2.15465	2.16897	2.16598	2.24067	2.16897	2.23077	2.15852	2.17183	2.19223	2.20109	2.32852	2.37401	2.17216
67	6	Rep3	2.07000	2.32402	2.29220	2.30218	2.27733	2.29220	2.14163	2.31538	2.28636	2.27961	2.68424	2.16687	2.31896	2.20214
139	6	Rep3	2.17000	1.73325	1.74811	1.74304	2.27095	1.74811	1.99365	1.73736	1.75077	1.75109	1.86307	2.16687	2.36776	2.31205
171	6	Rep3	2.23000	2.73252	2.70658	2.71897	2.60245	2.70658	2.55447	2.72528	2.70247	2.74274	2.50411	2.32852	3.10112	2.37200
18	6	Rep3	2.36000	1.72674	1.70092	1.71244	2.21168	1.70092	1.77924	1.71946	1.69675	1.73039	1.94933	2.16687	2.35137	2.38199
64	6	Rep3	2.37000	3.23161	3.28246	3.26466	3.29580	3.28246	3.44830	3.24540	3.29155	3.28248	3.46652	2.16687	1.93493	2.41197
24	6	Rep3	2.39000	2.80159	2.77250	2.78480	2.77821	2.77250	2.46933	2.79354	2.76765	2.79534	2.50010	2.32852	2.20659	2.49190
208	6	Rep3	2.87000	2.77212	2.78131	2.77842	3.05177	2.78131	2.70493	2.77454	2.78303	2.78625	3.07303	2.16687	2.07007	2.63178
38	6	Rep3	2.97000	3.00377	2.97932	2.98692	2.31624	2.97932	2.87058	2.99710	2.97484	2.96836	3.04647	2.16687	2.02449	2.68174
103	6	Rep3	3.04000	3.86281	3.84364	3.85148	2.85292	3.84364	3.41295	3.85751	3.84040	3.85345	3.52835	3.46682	2.33745	2.88158
73	6	Rep3	3.17000	4.02889	4.04181	4.03648	3.93871	4.04181	3.66154	4.03242	4.04399	4.03046	3.80667	5.86875	2.53754	3.04145
147	6	Rep3	3.25000	2.72883	2.71374	2.71999	2.71619	2.71374	2.78126	2.72461	2.71122	2.72550	2.75246	2.16687	3.60423	3.19132
102	6	Rep3	3.42000	3.47094	3.43944	3.45144	3.43739	3.43944	3.28877	3.46226	3.43398	3.44906	3.18937	3.46682	2.72303	3.25127
227	6	Rep3	3.60000	4.90119	4.95741	4.93440	3.34604	4.95741	4.47480	4.91661	4.96693	4.91527	4.15644	5.86875	3.91167	3.37117
167	6	Rep3	3.61000	3.33120	3.30942	3.31811	3.31075	3.30942	3.14887	3.32516	3.30571	3.32049	3.16836	2.16687	3.27396	3.42113
188	6	Rep3	3.69000	4.23686	4.23561	4.24046	4.21849	4.23561	4.06546	4.23647	4.23599	4.28123	3.65921	4.74538	2.99886	3.60098
15	6	Rep3	4.01000	4.34072	4.36022	4.35470	3.66058	4.36022	4.77969	4.34609	4.36384	4.37234	4.36017	3.46682	2.63232	3.64095
121	6	Rep3	5.35000	4.56681	4.55604	4.55905	4.55684	4.55604	4.26611	4.56388	4.55400	4.54379	4.22478	5.86875	4.46835	5.34954
91	6	Rep3	5.56000	5.38397	5.34942	5.36223	5.36936	5.34942	4.96481	5.37461	5.34331	5.35174	4.93555	3.46682	5.47418	5.55937
54	6	Rep3	5.57000	5.80558	5.84780	5.82850	5.59011	5.84780	5.13616	5.81725	5.85463	5.79027	5.21224	5.86875	5.87471	5.56936
86	6	Rep3	6.19000	5.80878	5.93717	5.88338	5.47667	5.93717	5.97803	5.84423	5.95867	5.83463	5.71780	3.46429	7.11722	6.18885
113	6	Rep3	7.28000	5.75060	5.78480	5.76900	5.74580	5.78480	5.00414	5.76005	5.79031	5.73452	4.86583	5.86875	5.59461	7.27795
163	6	Rep3	7.37000	8.10934	8.09043	8.09832	8.27084	8.09043	9.47573	8.10433	8.08712	8.09121	8.95362	9.91105	8.53613	7.36787
155	6	Rep3	10.51000	8.88253	8.87297	8.87643	8.81985	8.87297	10.40878	8.88006	8.87118	8.85713	10.22218	9.91105	8.90697	10.50528
9	6	Rep3	12.37000	13.65241	13.65681	13.64451	13.97114	13.65681	10.70616	13.65416	13.65585	13.50464	9.41445	9.91105	12.63241	12.36375
84	6	Rep3	13.13000	11.11884	11.11087	11.10770	11.11839	11.11087	10.94690	11.11703	11.10844	11.02070	11.22685	9.91105	11.23695	13.12312
48	6	Rep3	13.67000	13.38656	13.42740	13.39963	13.69537	13.42740	10.81799	13.39829	13.43256	13.24469	8.47806	9.91105	12.36124	13.66267
23	6	Rep4	0.47000	0.85526	0.83350	0.83473	1.14571	0.83350	0.40818	0.84909	0.83036	0.75095	0.95486	0.44800	0.83857	0.47357
177	6	Rep4	1.21000	1.22545	1.30877	1.28117	1.19421	1.30877	2.13669	1.24976	1.31854	1.33761	2.54311	2.33583	1.40227	1.21296
25	6	Rep4	1.27000	1.12179	1.16699	1.14951	1.18039	1.16699	1.12357	1.13508	1.17203	1.15042	1.37932	0.44800	1.31436	1.27291
199	6	Rep4	1.47000	1.34221	1.30642	1.32011	1.36011	1.30642	1.51118	1.33164	1.30246	1.31311	1.35395	2.16697	1.42912	1.47274
40	6	Rep4	1.57000	1.58578	1.56613	1.57524	1.66407	1.56613	1.71538	1.57983	1.56415	1.59020	2.00725	2.16697	1.77474	1.57266
150	6	Rep4	1.62000	1.64418	1.62092	1.63187	1.07023	1.62092	2.20276	1.63719	1.61858	1.65009	1.89386	2.16697	1.64024	1.62262
203	6	Rep4	1.76000	1.81679	1.85288	1.84119	1.96144	1.85288	2.17690	1.82735	1.85713	1.86429	1.89039	2.33583	1.83507	1.76250
95	6	Rep4	1.92000	2.02549	1.98874	2.00123	1.98929	1.98874	1.98377	2.01481	1.98447	1.97155	2.18747	2.16697	1.94659	1.92237
217	6	Rep4	1.96000	1.59828	1.57551	1.58529	1.59127	1.57551	1.91290	1.59151	1.57311	1.59135	1.70472	2.16697	1.57951	1.96234
1	6	Rep4	2.04000	1.52796	1.50333	1.51104	1.51706	1.50333	1.90959	1.52079	1.50042	1.48419	1.67712	2.16697	2.44929	2.00230
117	6	Rep4	2.15000	2.22434	2.19170	2.20268	2.19999	2.19170	2.00135	2.21487	2.18788	2.17394	2.25539	2.16697	2.31768	2.17216
110	6	Rep4	2.18000	3.23682	3.28131	3.26742	3.18695	3.28131	3.40298	3.24993	3.28656	3.29656	3.75005	4.09714	2.42767	2.20214
141	6	Rep4	2.20000	2.66678	2.63462	2.64780	2.63264	2.63462	2.51960	2.65731	2.63112	2.64667	2.49826	2.16697	1.88914	2.26209
171	6	Rep4	2.23000	2.70233	2.67910	2.69106	2.23384	2.67910	2.58445	2.69538	2.67685	2.71663	2.36177	2.33583	2.68582	2.31205
26	6	Rep4	2.30000	1.93790	1.93866	1.94256	2.35069	1.93866	2.40745	1.93790	1.93923	1.98716	2.05783	2.33583	1.66727	2.34202
222	6	Rep4	2.34000	1.56351	1.56718	1.56962	1.55375	1.56718	2.46501	1.56433	1.56805	1.61291	2.13224	2.16697	2.51820	2.35201
183	6	Rep4	2.46000	2.36297	2.43916	2.41573	2.38160	2.43916	3.21822	2.38522	2.44826	2.48240	3.39247	4.09714	2.49686	2.39198
31	6	Rep4	2.57000	2.58751	2.54591	2.56153	2.45853	2.54591	2.42869	2.57535	2.54122	2.54483	2.51762	2.16697	1.97064	2.41197
32	6	Rep4	2.63000	2.19623	2.16663	2.17798	5.87055	2.16663	2.03532	2.18756	2.16333	2.16804	2.20289	2.16697	2.45402	2.76168
62	6	Rep4	2.71000	2.75646	2.71289	2.72855	2.68423	2.71289	2.07520	2.74379	2.70789	2.70197	2.63508	2.16697	1.97053	2.79165
220	6	Rep4	2.76000	2.71412	2.74894	2.73935	2.71337	2.74894	3.01159	2.72428	2.75321	2.77774	2.68752	2.33583	2.37732	2.88158
208	6	Rep4	2.87000	2.72431	2.73029	2.72833	2.80138	2.73029	2.63177	2.72596	2.73102	2.72968	3.15253	2.16697	3.20656	2.97150
186	6	Rep4	2.91000	2.99550	2.95657	2.97244	2.98150	2.95657	2.81994	2.98405	2.95233	2.97048	2.75714	3.77294	2.59899	2.99149
204	6	Rep4	2.97000	2.32820	2.29524	2.30896	3.70806	2.29524	2.34221	2.31843	2.29171	2.31275	2.29200	2.16697	4.51546	3.29124
129	6	Rep4	3.04000	2.83758	2.82413	2.83145	3.83950	2.82413	3.25070	2.83346	2.82289	2.85053	2.63399	3.77294	3.60921	3.60098
98	6	Rep4	3.33000	3.51380	3.53678	3.52824	3.60419	3.53678	3.02598	3.52044	3.53940	3.53016	3.59452	2.16697	3.37533	3.62097
188	6	Rep4	3.69000	4.20724	4.21441	4.21663	4.15894	4.21441	4.01865	4.20923	4.21572	4.26235	3.31929	4.09714	4.44373	3.66093
215	6	Rep4	4.03000	3.96547	3.97591	3.97783	3.91480	3.97591	4.06675	3.96837	3.97769	4.03579	3.47379	4.09714	3.35409	4.03063
51	6	Rep4	4.12000	4.46951	4.48540	4.48419	4.40224	4.48540	3.78451	4.47414	4.48765	4.52735	3.95407	4.09714	4.18829	4.12055
74	6	Rep4	4.83000	4.85688	4.91733	4.89193	5.02471	4.91733	4.70421	4.87461	4.92386	4.86914	4.96875	3.77294	5.06492	4.82997
53	6	Rep4	6.12000	5.79379	5.78486	5.79199	5.76042	5.78486	5.29279	5.79118	5.78420	5.81630	4.92340	5.56682	5.57602	6.11890
111	6	Rep4	6.67000	6.51761	6.50857	6.51489	6.51465	6.50857	6.47146	6.51494	6.50783	6.53045	6.87499	5.56682	6.05233	6.66845
166	6	Rep4	7.02000	6.58993	6.57935	6.58593	6.59233	6.57935	6.78893	6.58680	6.57840	6.59805	6.74379	5.56682	6.09485	7.01816
113	6	Rep4	7.28000	5.70096	5.72854	5.71540	5.74961	5.72854	4.84853	5.70911	5.73134	5.68098	4.87978	5.56682	5.60030	7.27795
94	6	Rep4	9.54000	9.57917	9.56671	9.57223	9.66045	9.56671	10.24899	9.57568	9.56530	9.55496	10.69217	10.71278	9.80716	9.53608
3	6	Rep4	11.51000	11.67108	11.65792	11.65818	11.84132	11.65792	11.75327	11.66761	11.65582	11.57476	12.03793	10.71278	11.87918	11.50446
159	6	Rep4	11.68000	9.55584	9.54307	9.54676	10.20360	9.54307	10.61596	9.55228	9.54144	9.50953	10.39550	10.71278	9.59924	11.67431
87	6	Rep5	0.32000	0.22053	0.23458	0.22433	0.26965	0.23458	0.40681	0.22444	0.23755	0.18142	0.45051	0.46857	0.75419	0.32369
148	6	Rep5	0.34000	0.07610	0.06707	0.06649	0.08456	0.06707	0.47080	0.07339	0.06405	0.03475	0.87344	0.46857	0.71083	0.34367
108	6	Rep5	0.37000	0.07905	0.07120	0.06608	0.18243	0.07120	0.47325	0.07677	0.06767	-0.00179	1.28526	0.46857	0.61454	0.37365
105	6	Rep5	0.38000	0.42001	0.46204	0.43645	0.47670	0.46204	0.42522	0.43199	0.47157	0.34861	0.99566	0.46857	0.72370	0.38364
82	6	Rep5	0.48000	0.54365	0.56562	0.55728	0.56723	0.56562	1.03691	0.54975	0.57168	0.55549	1.24280	0.46857	1.00311	0.48356
12	6	Rep5	0.49000	1.06265	1.07272	1.06168	0.54447	1.07272	0.40407	1.06566	1.07403	0.99441	0.67813	0.46857	0.86679	0.49355
124	6	Rep5	0.49000	0.49549	0.47360	0.47624	1.07244	0.47360	0.48232	0.48925	0.46673	0.42905	0.56889	0.46857	1.14303	0.49355
25	6	Rep5	1.27000	1.10169	1.14722	1.13025	1.11014	1.14722	1.45365	1.11459	1.15960	1.12606	1.27211	0.46857	1.37874	1.27291
228	6	Rep5	1.63000	1.72296	1.68935	1.70005	1.69937	1.68935	1.91003	1.71348	1.67992	1.68101	1.73573	2.18446	1.72194	1.63261
195	6	Rep5	2.01000	1.83215	1.80468	1.81526	2.15283	1.80468	2.02835	1.82434	1.79737	1.81529	1.90602	2.18446	2.06986	2.14219
1	6	Rep5	2.04000	1.52999	1.50900	1.51415	1.49455	1.50900	2.00262	1.52411	1.50281	1.48741	1.61395	2.18446	2.97705	2.26209
67	6	Rep5	2.07000	2.36585	2.33297	2.34251	2.10462	2.33297	2.19423	2.35671	2.32348	2.31263	2.63646	2.18446	2.90742	2.29206
110	6	Rep5	2.18000	3.18960	3.23056	3.21950	3.42353	3.23056	2.96586	3.20132	3.24239	3.24569	3.62965	2.63161	2.42208	2.31205
153	6	Rep5	2.22000	1.60570	1.66968	1.64665	1.62166	1.66968	1.78768	1.62390	1.68715	1.64676	1.69979	2.63161	2.39290	2.37200
55	6	Rep5	2.29000	3.19888	3.17401	3.18433	3.17756	3.17401	2.83205	3.19186	3.16747	3.18722	2.86531	2.63161	2.03187	2.38199
16	6	Rep5	2.33000	2.45865	2.43529	2.44504	2.00804	2.43529	2.41082	2.45201	2.42920	2.44980	2.32702	2.63161	1.98749	2.41197
207	6	Rep5	2.35000	2.94088	2.95526	2.95579	3.20983	2.95526	3.21086	2.94485	2.96034	3.00110	2.89556	2.63161	2.25754	2.49190
214	6	Rep5	2.36000	2.17438	2.21492	2.20368	1.69205	2.21492	2.14186	2.18588	2.22664	2.23029	2.14779	2.63161	2.41877	2.51188
66	6	Rep5	2.48000	1.45514	1.43732	1.44510	1.38733	1.43732	1.62756	1.44991	1.43285	1.45479	1.90293	2.18446	2.94898	2.60181
137	6	Rep5	2.64000	2.44250	2.46820	2.46114	2.37327	2.46820	2.74486	2.44950	2.47580	2.48133	2.38852	2.18446	2.08706	2.68174
143	6	Rep5	2.74000	2.99584	2.96739	2.97904	2.95509	2.96739	2.71332	2.98780	2.95989	2.98239	2.78145	2.63161	3.36831	2.77167
97	6	Rep5	2.77000	3.49944	3.48153	3.48789	3.42630	3.48153	3.19236	3.49453	3.47653	3.47618	3.61708	2.63161	3.75614	2.77167
123	6	Rep5	2.85000	2.95076	2.92522	2.93458	2.94134	2.92522	2.85269	2.94355	2.91827	2.92775	2.85726	2.18446	2.26792	2.97150
49	6	Rep5	3.12000	2.98264	2.96071	2.96972	2.95179	2.96071	3.15693	2.97636	2.95497	2.97254	2.95854	3.81548	3.21918	3.26126
73	6	Rep5	3.17000	4.02579	4.03668	4.03244	4.05785	4.03668	3.80159	4.02882	4.03960	4.02392	3.96365	3.81548	3.04743	3.60098
7	6	Rep5	3.58000	3.96957	3.96862	3.96959	3.97645	3.96862	4.38410	3.96928	3.96848	3.96771	3.82881	3.81548	3.57166	3.60098
227	6	Rep5	3.60000	4.88769	4.94125	4.92036	4.97843	4.94125	4.54105	4.90273	4.95560	4.90438	4.20657	3.81548	3.36249	3.62097
188	6	Rep5	3.69000	4.18727	4.18983	4.19393	4.18653	4.18983	4.00970	4.18796	4.19150	4.22927	3.84243	2.63161	4.63726	3.95069
15	6	Rep5	4.01000	4.31828	4.33881	4.33368	4.31779	4.33881	4.04607	4.32409	4.34482	4.34638	4.19812	5.70600	3.89788	3.96069
107	6	Rep5	4.40000	5.05550	5.05559	5.05398	5.08324	5.05559	4.52361	5.05554	5.05528	5.03146	4.43267	3.81548	4.82478	4.40032
175	6	Rep5	4.47000	4.38957	4.39907	4.40168	4.68524	4.39907	4.28601	4.39217	4.40286	4.44670	4.85624	2.63161	3.72887	4.47027
19	6	Rep5	4.75000	6.74174	6.76090	6.75143	6.75330	6.76090	4.99969	6.74716	6.76559	6.71958	4.84373	5.70600	6.41425	4.75003
88	6	Rep5	5.41000	4.92784	4.92939	4.93227	4.91102	4.92939	4.44763	4.92843	4.93036	4.94988	4.42879	2.63161	4.86431	5.40949
83	6	Rep5	5.84000	5.34533	5.33572	5.34174	5.31809	5.33572	4.14312	5.34276	5.33347	5.35036	4.56354	5.70600	5.25881	5.83913
213	6	Rep5	5.96000	4.50674	4.50057	4.50424	4.49916	4.50057	3.97223	4.50499	4.49915	4.50768	3.68791	5.70600	4.17122	5.95904
113	6	Rep5	7.28000	5.74476	5.77562	5.76194	5.81926	5.77562	4.96476	5.75348	5.78352	5.73286	4.74499	5.70600	5.58830	7.27795
119	6	Rep5	7.60000	6.59037	6.63660	6.61588	6.66812	6.63660	5.05382	6.60347	6.64838	6.57356	5.38966	5.70600	6.65525	7.59768
158	6	Rep5	10.04000	7.79799	7.78367	7.79072	7.83833	7.78367	7.63949	7.79408	7.77998	7.78956	8.11119	10.75737	7.79551	10.03567
156	6	Rep5	11.13000	9.08611	9.06400	9.07079	9.11820	9.06400	9.42296	9.08004	9.05755	9.04029	9.31669	10.75737	9.20431	11.12477
